# Supplementary material for: Sox9 transcriptionally regulates Wnt signaling in intestinal epithelial stem cells in hypomethylated crypts in the diabetic state
Source: Stem Cell Res Ther. 2017 Mar 9;8:60. doi: 10.1186/s13287-017-0507-4 (PMC5345140; doi:10.1186/s13287-017-0507-4)
Supplement: Additional file 1: Table S1. — qRT-PCR primer sequences. Table S2. Bisulfite-sequencing primer sequences. Table S3. Summary of methylation enrichment peaks (MEPs) promoter regions. Table S4. Unsupervised hierarchical clustering analysis of DMEPs. Table S5. Summary of group comparison-related DMEPs. Table S6. Sox9 binding peak signal by ChIP-seq. (XLSX 934 kb) [file 13287_2017_507_MOESM1_ESM.xlsx]

## Sheet: Supplemental Table S1
Additional file 5: Table S1. qRT-PCR primer sequences
Gene	Species	Forward or Reverse	Primer sequence
β-actin	mouse	Forward	CCACCATGTACCCAGGCATT
		Reverse	AGGGTGTAAAACGCAGCTCA
Lgr5	mouse	Forward	AGCCCTGTGAGCACCTATTT
		Reverse	ACGGCCAAAAGTGAATGCAT
CD24	mouse	Forward	AGAGACTCAGGCCAGGAAAC
		Reverse	AGCGGCATCTCTCTTCTCTC
Olfm4	mouse	Forward	aagaggctcctgaacctgac
		Reverse	tctccacttcgagcatgtca
Ascl2	mouse	Forward	GCTTGGTCCGGTTCTTCATC
		Reverse	AATCCTCGAGTGCAGATCCC
Lct	mouse	Forward	GGCTTTTCAGTCCTTTGGGG
		Reverse	CAGACAGCTTTCCTCCCTGA
CD31(Pecam1)	mouse	Forward	CCGAGAGCTACGTCATTCCT
		Reverse	TCGGTGGCTTTTCTTCTTGC
CD45(Ptprc)	mouse	Forward	AAGTGACCCCTTACCTGCTC
		Reverse	TGAGTGTGGGATTGTCAGCT
Dnmt1	mouse	Forward	ACCCAAGGAAGAGTCGGAAG
		Reverse	TCCTCCTTTGATTTCCGCCT
Dnmt3a	mouse	Forward	AGCACCCACTCTTCATTGGA
		Reverse	ACACTCGACACAAAAGCACC
Dnmt3b	mouse	Forward	aggatggagatcaggagggt
		Reverse	ttgccatcaccaaaccactg
Pik3r2	mouse	Forward	GTACGTGGGCAAGATCAACC
		Reverse	TGTGCGGTAGATGACACAGT
Cacna1c	mouse	Forward	ATGCCACCTTCCTGATCCAA
		Reverse	CAACTCCTCCTCAGCAGTCA
Prkce	mouse	Forward	TTGACTGGGTACTGCTGGAG
		Reverse	CTCAGGGCATCAGGTCTTCA
Pik3r1	mouse	Forward	AATGCACGGCGATTACACTC
		Reverse	GGACACTGGGTAGAGCAACT
Mafa	mouse	Forward	ATCTGTACTGGATGAGCGGG
		Reverse	AGAGTGATGATGGTGGGCAG
Prkcz	mouse	Forward	ATTCCCCGTTTCCTGTCTGT
		Reverse	TGCGTGTCAAAGTTGTCCAG
Pou5f1	mouse	Forward	TGTATCCTTTCCTCTGCCCC
		Reverse	TGTCTACCTCCCTTGCCTTG
Dkk2	mouse	Forward	GAGGTGTGACTGTGCAAAGG
		Reverse	TTCAGTCCTGCCCTCTTCTG
Egr1	mouse	Forward	TTCCTACTCCTCTCCTGGCT
		Reverse	AAGGTCGCTGTCATGTCTGA
Grem1	mouse	Forward	CTCTCCTTCGTCTTCCTCCC
		Reverse	AGAGTCATTGTGCTGAGCCT
Tle1	mouse	Forward	ccaaggtctgcttctcatgc
		Reverse	tctaaaccgcctgtccagag
2610109H07Rik	mouse	Forward	TCGAGTTCCAAGACCTCACC
		Reverse	GCCTCTCCAGACTCCACTTT
Strn	mouse	Forward	GTTGTCATTCGCTAGGCTGG
		Reverse	CTGGGGTTAGTGGAGCAGAA
Hic1	mouse	Forward	CGTGTACCATCTGCGGAAAG
		Reverse	CACCTACAGCGTGCATCTTC
Stk11	mouse	Forward	AAGGGGACGAGGACAAAGAG
		Reverse	GTACTTGCCGATGAGCTTGG
Dkk3	mouse	Forward	ATGGGAAGGGGTGAAGTCTG
		Reverse	TATGAAGGGCTGTGCTGACA
Sox9	mouse	Forward	AAGAGACCCTTCGTGGAGGA
		Reverse	ATGTGAGTCTGTTCCGTGGC
Rac1	mouse	Forward	TCCGTGCAAAGTGGTATCCT
		Reverse	CCAGGTATTTGACAGCACCG
Sulf2	mouse	Forward	GAAAGACCACAAGCTGCACA
		Reverse	CCTTGTCCTTCTCCTGCAGA
Gli1	mouse	Forward	TCTGTGATGGGCAATGGTCT
		Reverse	TCTGGGGTGGGATCAGGATA
Ube2b	mouse	Forward	TTGTTTGTGCAGTCTCGGTG
		Reverse	TGTTGTTTTCAGATGGGGCG
β-catenin	mouse	Forward	AGGGACCGACAGACTTGACA
		Reverse	ACTTCAGGCAAACAGGTGCT
Vangl1	mouse	Forward	CGGGAGTCCTGTTGAAGAGT
		Reverse	GTTCTTTCCCCTTGCCTGTG
Wnt4	mouse	Forward	ACTCTGCAATCCCAAGCTCT
		Reverse	TCTCACTTGGTTTTGGCTGC
Tab2	mouse	Forward	GCCTACACACAAGCTCTGCT
		Reverse	CCTCTGCGTCTTGGGTCTTT
Fzd8	mouse	Forward	TGTTGGAAGTGACCTCGCTC
		Reverse	AACCGATGCCTTTGCACAAC
Ctbp1	mouse	Forward	GGCAGCGGGTTTGACAATAT
		Reverse	TCCAATGATGCCCAAGGTCT
Sox4	mouse	Forward	gcagtttcagctcctcatcg
		Reverse	tctctcctctcctgcctctt
Rora	mouse	Forward	TGGATGAAGAGGGAGGGAGA
		Reverse	AAGCTCCTTCCTCCTTCCAC
Cdk1	mouse	Forward	TCCTGGGCAGTTCATGGATT
		Reverse	CGGTATTCCAAACGCTCTGG
Sfrp2	mouse	Forward	CCAAGAAGTTCCTGTGCTCG
		Reverse	CAGGAGGTGGTCGCTACTAG
SOX9	human	Forward	TACGACTACACCGACCACCA
		Reverse	CTCCTCAAGGTCGAGTGAGC
WNT4	human	Forward	TTCTAGGAACCACTGCCCAG
		Reverse	ACGAGAGGAGAGTGGTTTGG
TAB2	human	Forward	AGCCCGAGGACCACATTTTA
		Reverse	AGGCGGTACAATTCCACTGA
RAC1	human	Forward	CATCAAGTGTGTGGTGGTGG
		Reverse	TAAGCCCAGATTCACCGGTT
FZD8	human	Forward	CATGCCAAGAGATCACCGTG
		Reverse	AAGAACTTGAGATCGGGCGA
SOX4	human	Forward	GTTTGCTCCCCTTTGCTTGA
		Reverse	CCTTCTGTCTTCATCACGCG
CTBP1	human	Forward	CTTACTTGTCGGATGGCGTG
		Reverse	TGTCTCATCTGCTTGACGGT
CDK1	human	Forward	GCTCTGATTGGCTGCTTTGA
		Reverse	TGGCTACCACTTGACCTGTA
β-ACTIN	human	Forward	CCTCGCCTTTGCCGATCC
		Reverse	CTCGTCGCCCACATAGGAAT

## Sheet: Supplemental Table S2
Additional file 5: Table S2. Bisulfite-sequencing primer sequences
Gene	Species	Forward or Reverse	Primer sequence
Dnmt3b	mouse	Forward	GGATTAGTTCGGGTGGTTTA
		Reverse	CTCACCTATCGTAAAACTAACTATA
Sox9	mouse	Forward	AAAATTGTGATATTTYGAGAGTAGAGAG
		Reverse	AATCTCTAATAAATACTCCTCCTTCAC

## Sheet: Supplemental Table S3
Additional file 5: Table S3. Summary of methylation enrichment peaks (MEPs) promoter regions
#Column "GeneName" The gene which the peaks overlap its promoter.
#Column "Promoter_Classification" The promoter type decided by the CpG contents in this region.
#Column "C2"..."D3" It represents the number of peaks overlapping the promoter region for the corresponding sample.
#Column "PositiveSampleCount" The number of samples which contain at least a peak overlapping its promoter.
#Column "Chromosome" It tells which chromosome the gene lies in.
#Column "Strand" Strand of the transcript.
#Column "TSS" The start site of the transcript.
#Column "TTS" The termination site of the transcript.
#Column "Accession" RefSeq accession number of the transcript.
#Column "LocusLinkID" The Gene ID in NCBI's Gene Database.
#Column "ProteinID" The Protein ID in NCBI's RefSeq database.
#Column "ProteinName" The Protein Name in NCBI's RefSeq database.
#Column "Description" The corresponding description provided by NCBI's databases.
GeneName	Promoter_Classification	C2	C3	C4	D1	D2	D3	PositiveSampleCount	Chromosome	Strand	TSS	TTS	Accession	LocusLinkID	ProteinID	ProteinName	Description
0610010O12Rik	HCP	1	1	1	1	1	1	6	chr18	+	36508277	36553024	NM_001081365	66060	NP_001074834	hypothetical protein LOC66060
0610040J01Rik	HCP	1	1	1		1		4	chr5	+	64203733	64290858	NM_029554	76261	NP_083830	hypothetical protein LOC76261
1110008F13Rik	HCP	1			1	1	1	4	chr2	+	156688857	156699298	NM_026124	67388	NP_080400	RAB5-interacting protein
1110008P14Rik	HCP	1						1	chr2	-	32237435	32234620	NM_198001	73737	NP_932118	hypothetical protein LOC73737
1110012D08Rik	ICP	1	1		1	1	1	5	chr10	-	128241426	128237091	NM_178066	73827	NP_835167	hypothetical protein LOC73827
1110017F19Rik	LCP	1	1	1	1	1	1	6	chr11	+	115773330	115775231	NM_001162998	68528	NP_001156470	hypothetical protein LOC68528
1110049F12Rik	HCP	1		1				2	chr4	-	135543159	135531516	NM_025411	66193	NP_079687	thioredoxin family Trp26
1110059E24Rik	HCP	1	1	1	1	1	1	6	chr19	-	21727281	21671802	NM_025423	66206	NP_079699	hypothetical protein LOC66206
1200009I06Rik	LCP	1	1	1	1	1	1	6	chr12	+	112655640	112669394	NM_028807	74190	NP_083083	SEC6-like protein C14orf73 homolog
1200011I18Rik	HCP			1		1		2	chr14	-	76510622	76486038	NM_026177	67467	NP_080453	hypothetical protein LOC67467
1300002K09Rik	LCP	1	1	1	1	1	1	6	chr4	+	45861818	45899880	NM_028788	74152	NP_083064	hypothetical protein LOC74152
1300018I17Rik	HCP				1			1	chr8	-	125778075	125766255	NM_028200	72325	NP_082476	hypothetical protein LOC72325
1600014C10Rik	ICP	1		1			1	3	chr7	+	38968805	38982584	NM_028166	72244	NP_082442	hypothetical protein LOC72244
1600016N20Rik	LCP	1		1	1	1	1	5	chr7	-	148399979	148395941	NM_028050	72000	NP_082326	hypothetical protein LOC72000
1600029O15Rik	LCP	1			1	1	1	4	chr9	+	58050703	58056615	NR_033522	665268
1700001O22Rik	LCP	1		1		1	1	4	chr2	-	30659177	30651088	NR_028487	73598
1700007K13Rik	ICP		1					1	chr2	-	28321844	28317520	NM_027040	69327	NP_081316	hypothetical protein LOC69327
1700011F03Rik	LCP		1		1	1		3	chr6	-	70868916	70863082	NM_028825	74221	NP_083101	protein TSC21
1700017B05Rik	HCP	1						1	chr9	-	57110406	57100128	NM_028820	74211	NP_083096	hypothetical protein LOC74211
1700018A14Rik	HCP	1	1	1	1	1	1	6	chr18	+	46358674	46359385	NM_001145259	69391	NP_001138731	hypothetical protein LOC69391	The existence of this gene is supported by only one cDNA, and the putative protein product has no support from other proteins. Therefore, the validity of this locus has not been established. [provided by RefSeq].
1700018B08Rik	ICP						1	1	chr8	-	124065854	124054683	NM_029597	76405	NP_083873	hypothetical protein LOC76405
1700019L03Rik	LCP			1	1			2	chr2	-	32639925	32632932	NM_025619	227736	NP_079895	hypothetical protein LOC227736
1700019N12Rik	ICP	1	1	1	1	1	1	6	chr19	-	6999870	6996915	NM_001039494	67077	NP_001034583	hypothetical protein LOC67077
1700020C11Rik	ICP	1	1	1	1		1	5	chr11	-	3995434	3991483	NM_026443	67900	NP_080719	mitochondrial fission protein MTP18
1700021F05Rik	ICP	1	1	1	1	1	1	6	chr10	-	43260800	43244926	NM_026411	67851	NP_080687	hypothetical protein LOC67851
1700029I15Rik	LCP	1		1	1	1	1	5	chr2	+	92223074	92223760	NM_183112	75641	NP_898935	hypothetical protein LOC75641
1700029P11Rik	ICP		1		1	1		3	chr15	+	81810974	81811993	NM_025503	66346	NP_079779	hypothetical protein LOC66346
1700034O15Rik	LCP	1	1	1	1	1	1	6	chr6	+	41634429	41635716	NM_029671	76606	NP_083947	hypothetical protein LOC76606 precursor
1700037H04Rik	HCP	1	1	1			1	4	chr2	-	130985756	130972060	NM_026091	67326	NP_080367	hypothetical protein LOC67326
1700039E15Rik	LCP	1		1	1	1	1	5	chr7	+	52538242	52544363	NM_001033176	76713	NP_001028348	hypothetical protein LOC76713
1700058C13Rik	LCP	1	1	1	1	1	1	6	chr2	+	153956082	153964091	NM_028528	73388	NP_082804	short palate, lung and nasal epithelium
1700061G19Rik	LCP	1	1	1	1	1	1	6	chr17	+	57015055	57028261	NM_030141	78625	NP_084417	hypothetical protein LOC78625
1700061J05Rik	LCP	1	1	1	1	1	1	6	chr15	-	78226342	78208832	NM_001163612	73376	NP_001157084	protein EAN57 isoform 1
1700066B19Rik	LCP	1	1	1	1	1	1	6	chr18	+	35886642	35890523	NM_001033168	73449	NP_001028340	hypothetical protein LOC73449
1700066M21Rik	HCP	1	1	1	1	1	1	6	chr1	+	57434463	57442266	NM_028546	73467	NP_082822	hypothetical protein LOC73467 precursor
1700086L19Rik	HCP	1	1	1				3	chr12	+	75385262	75396937	NR_030735	74284
1700111N16Rik	LCP			1				1	chrX	-	67396763	67182434	NR_033213	74305
1810020D17Rik	HCP	1	1	1				3	chr7	-	104728007	104698840	NM_001177947	66273	NP_001171418	hypothetical protein LOC66273 isoform 4
1810026J23Rik	ICP				1	1	1	3	chr9	+	21397165	21400391	NM_178619	69773	NP_848734	hypothetical protein LOC69773
1810043G02Rik	HCP				1	1	1	3	chr10	+	77441394	77448183	NM_026431	67884	NP_080707	hypothetical protein LOC67884
1810043H04Rik	HCP	1	1	1	1	1	1	6	chr11	+	119960247	119961738	NM_001110242	208501	NP_001103712	hypothetical protein LOC208501
1810049H13Rik	HCP				1	1	1	3	chr11	-	120319377	120317917	NM_025560	66431	NP_079836	hypothetical protein LOC66431
1810063B07Rik	HCP	1	1			1	1	4	chr14	-	20902394	20894857	NM_026209	67509	NP_080485	hypothetical protein LOC67509
2010001M06Rik	LCP	1	1	1	1	1	1	6	chr5	-	135489027	135487991	NR_026688	69812
2010109K11Rik	HCP		1	1	1			3	chr12	+	33063653	33067808	NM_001162903	72123	NP_001156375	hypothetical protein LOC72123
2010320M18Rik	HCP	1						1	chr8	+	73300760	73301505	NR_029440	72093
2210010C17Rik	LCP		1			1		2	chr7	-	20536092	20522653	NM_027308	70080	NP_081584	hypothetical protein LOC70080
2210018M11Rik	HCP	1	1	1	1	1	1	6	chr7	-	105805079	105739115	NM_172280	233545	NP_758484	protein EMSY
2210021J22Rik	HCP	1	1	1	1	1	1	6	chr15	-	85642127	85637401	NM_001164626	72355	NP_001158098	hypothetical protein LOC72355
2210403K04Rik	HCP				1	1		2	chr11	+	75275040	75280192	NR_030711	100042498
2210411K11Rik	HCP	1	1	1	1	1	1	6	chr7	-	4741162	4736386	NM_029384	664968	NP_083660	hypothetical protein LOC664968
2210415F13Rik	LCP	1	1	1	1	1	1	6	chr11	+	58192533	58204043	NM_027339	70163	NP_081615	RIKEN cDNA 2210415F13 precursor
2310002J15Rik	LCP	1						1	chr2	-	25095417	25094338	NM_026415	67859	NP_080691	hypothetical protein LOC67859
2310007B03Rik	LCP	1	1	1	1	1	1	6	chr1	-	95057525	95047931	NM_172411	71874	NP_765999	hypothetical protein LOC71874
2310007B03Rik	LCP	1	1	1	1	1	1	6	chr1	-	95057447	95047931	NM_001159940	71874	NP_001153412	hypothetical protein LOC71874
2310015A10Rik	HCP		1		1			2	chr12	-	81233831	81221532	NR_033514	69548
2310016M24Rik	HCP	1	1	1	1	1	1	6	chr15	+	99556048	99558567	NM_183256	66379	NP_899079	hypothetical protein LOC66379
2310021P13Rik	HCP						1	1	chr14	+	21526773	21542840	NM_027996	268721	NP_082272	hypothetical protein LOC268721
2310030N02Rik	HCP	1	1	1	1	1	1	6	chr4	-	11003351	10978194	NM_001085493	76947	NP_001078962	hypothetical protein LOC76947 precursor
2310035C23Rik	ICP		1	1	1	1		4	chr1	+	107560437	107651708	NM_029349	227446	NP_083625	hypothetical protein LOC227446 isoform 2
2310037I24Rik	HCP	1	1	1	1	1	1	6	chr15	-	98364652	98349531	NM_133714	69612	NP_598475	hypothetical protein LOC69612
2310043J07Rik	LCP				1			1	chr5	+	136533136	136540194	NM_027158	69665	NP_081434	uroplakin-3b-like protein
2310044G17Rik	HCP	1	1	1		1	1	5	chr12	+	88287992	88306314	NR_033623	217732
2310044G17Rik	HCP	1	1	1		1	1	5	chr12	+	88288292	88306314	NM_173735	217732	NP_776096	hypothetical protein LOC217732
2310044H10Rik	HCP				1			1	chr7	-	51751883	51745307	NM_197991	69683	NP_932108	RIKEN cDNA 2310044H10
2310079F23Rik	HCP	1		1	1	1	1	5	chr5	-	35917719	35898857	NM_030208	78890	NP_084484	probable tRNA (uracil-O(2)-)-methyltransferase
2400003C14Rik	HCP	1	1	1	1	1	1	6	chr8	-	112217194	112195220	NM_028018	71955	NP_082294	IST1 homolog
2410002F23Rik	HCP	1	1		1			3	chr7	+	51502091	51507689	NM_025880	668661	NP_080156	hypothetical protein LOC668661
2410002I01Rik	HCP	1	1	1	1	1	1	6	chr11	-	119960045	119951835	NM_183137	78777	NP_898960	hypothetical protein LOC78777
2410015M20Rik	HCP	1	1	1	1	1	1	6	chr17	-	56749194	56746874	NM_153152	224904	NP_694792	protein QIL1
2410022L05Rik	HCP		1		1		1	3	chr8	-	13890271	13884787	NM_025556	66423	NP_079832	cooperator of PRMT5
2410075B13Rik	ICP	1	1	1	1	1	1	6	chr15	-	75812715	75810301	NM_001163518	223648	NP_001156990	coiled-coil domain containing 121-like isoform
2510006D16Rik	HCP	1	1	1	1	1	1	6	chr4	+	129277950	129285123	NM_029748	76799	NP_084024	hypothetical protein LOC76799
2510012J08Rik	HCP						1	1	chr10	+	80783847	80788996	NM_027381	70312	NP_081657	hypothetical protein LOC70312
2510039O18Rik	HCP	1	1	1	1	1	1	6	chr4	+	147315003	147321423	NM_029841	77034	NP_084117	hypothetical protein LOC77034 precursor
2610002J02Rik	ICP	1						1	chr4	+	154624074	154630796	NM_001190445	67513	NP_001177374	hypothetical protein LOC67513
2610008E11Rik	ICP					1		1	chr10	-	78560345	78527118	NM_001004362	72128	NP_001004362	hypothetical protein LOC72128
2610030H06Rik	HCP					1		1	chrX	+	69062117	69070045	NM_001081356	67048	NP_001074825	vacuolar ATPase assembly integral membrane
2610109H07Rik	HCP	1	1			1	1	4	chr4	-	147504807	147472545	NM_027426	70433	NP_081702	draxin precursor
2610301B20Rik	HCP	1	1	1	1	1	1	6	chr4	+	10801644	10826570	NM_026005	67157	NP_080281	hypothetical protein LOC67157
2700029M09Rik	HCP	1	1	1	1	1	1	6	chr8	+	63369247	63386369	NM_028299	72612	NP_082575	hypothetical protein LOC72612
2700099C18Rik	HCP	1	1		1	1	1	5	chr17	+	95149439	95174469	NR_024720	77022
2810004N23Rik	HCP		1					1	chr8	-	127386929	127363254	NM_025615	66523	NP_079891	hypothetical protein LOC66523
2810006K23Rik	HCP	1	1					2	chr5	+	124778097	124790130	NM_028310	72650	NP_082586	probable peptide chain release factor C12orf65
2810032G03Rik	ICP	1	1	1	1	1	1	6	chr12	+	5383307	5422938	NR_015579	72669
2810055F11Rik	HCP	1						1	chr12	-	73186300	73174414	NM_026038	67217	NP_080314	probable proline racemase
2810405K02Rik	ICP	1	1	1	1	1	1	6	chr4	-	154273152	154270538	NM_025582	66469	NP_079858	hypothetical protein LOC66469
2810408A11Rik	ICP		1	1				2	chr11	-	69714488	69710859	NM_027419	70419	NP_081695	protein phosphatase inhibitor 2-like
2810410L24Rik	ICP	1	1	1	1	1	1	6	chr11	-	120051170	120047963	NR_030682	100042332
2810429I04Rik	ICP				1			1	chr13	+	3477548	3491644	NR_015522	76937
2810433D01Rik	LCP	1	1	1	1	1	1	6	chr11	-	102485730	102480820	NR_033474	77132
2900005J15Rik	HCP	1	1					2	chr5	+	24606792	24608825	NR_027851	67261
2900010J23Rik	HCP	1	1	1	1	1	1	6	chr2	-	32143588	32134335	NM_175190	72931	NP_780399	DNA repair protein Swi5
2900010M23Rik	HCP	1	1	1		1	1	5	chr17	-	27270836	27259609	NM_026063	67267	NP_080339	hypothetical protein LOC67267
2900026A02Rik	LCP		1					1	chr5	-	113592333	113515342	NM_172884	243219	NP_766472	hypothetical protein LOC243219
3110009E18Rik	HCP	1	1	1	1	1	1	6	chr1	+	122017763	122084766	NM_028439	73103	NP_082715	hypothetical protein LOC73103 isoform 1
3110056O03Rik	HCP	1	1	1			1	4	chr10	+	80318019	80331453	NM_175195	73218	NP_780404	signal peptide peptidase-like 2B
3110070M22Rik	HCP	1	1	1			1	4	chr13	-	120277191	120276063	NR_027974	67304
3110082D06Rik	LCP	1	1					2	chr17	+	42452895	42644690	NM_028474	627626	NP_082750	patched domain-containing protein C6orf138
3230401D17Rik	HCP	1	1	1	1	1	1	6	chr2	-	163245206	163231557	NM_025699	66680	NP_079975	oxidative stress responsive 1
3830431G21Rik	ICP	1	1	1				3	chr12	+	81793587	81825203	NM_001177503	217682	NP_001170974	hypothetical protein LOC217682
4632428C04Rik	LCP	1		1	1	1	1	5	chr16	+	30008752	30021516	NR_033631	100043102
4732415M23Rik	HCP	1	1	1	1	1	1	6	chr8	+	125736757	125745945	NM_177279	320869	NP_796253	hypothetical protein LOC320869
4732416N19Rik	HCP				1	1		2	chr6	+	148160809	148184185	NR_015615	320737
4732471J01Rik	ICP	1						1	chr7	+	26180432	26351436	NR_015569	654804
4831440E17Rik	HCP	1	1	1	1	1	1	6	chr5	+	25005614	25010291	NR_030700	320965
4833418N02Rik	HCP	1	1	1	1	1	1	6	chr17	-	87682154	87674225	NR_015506	74597
4833424O15Rik	HCP	1	1	1	1	1	1	6	chr3	+	117278378	117392424	NM_029425	75769	NP_083701	lipid phosphate phosphatase-related protein type
4921506M07Rik	LCP						1	1	chr12	+	58665101	58723096	NM_001037743	70846	NP_001032832	hypothetical protein LOC70846
4922505G16Rik	HCP			1	1			2	chr2	-	157105285	157034285	NM_001039557	629499	NP_001034646	hypothetical protein LOC629499
4930427A07Rik	HCP	1	1	1	1	1	1	6	chr12	+	114394631	114403669	NM_134041	104732	NP_598802	hypothetical protein LOC104732
4930429B21Rik	HCP				1			1	chr3	+	32264410	32266360	NR_027966	67576
4930431A04Rik	LCP			1				1	chr6	-	128673064	128656525	NM_001099918	100043861	NP_001093388	killer cell lectin-like receptor subfamily B
4930433N12Rik	ICP	1			1	1	1	4	chr9	-	3199813	3190268	NR_027988	114673
4930443G12Rik	ICP	1	1					2	chr3	+	108883416	108919500	NM_029054	74686	NP_083330	RIKEN cDNA 4930443G12
4930465K10Rik	HCP		1				1	2	chr18	+	77952922	77954184	NR_027978	67640
4930483J18Rik	HCP	1	1	1	1	1	1	6	chr15	+	81021282	81023187	NR_015603	67638
4930503L19Rik	HCP	1			1	1	1	4	chr18	-	70632134	70612793	NM_172967	269033	NP_766555	hypothetical protein LOC269033 precursor
4930523C07Rik	ICP	1	1				1	3	chr1	+	161974510	162008717	NM_001162896	67647	NP_001156368	hypothetical protein LOC67647
4930528F23Rik	HCP			1				1	chr17	+	24941326	24976732	NM_029197	75178	NP_083473	hypothetical protein LOC75178
4930555I21Rik	ICP					1	1	2	chr4	+	135051901	135093718	NM_030189	78806	NP_084465	hypothetical protein LOC78806
4930581F22Rik	HCP				1	1		2	chr9	+	34924312	34938507	NR_029475	78934
4930592I03Rik	LCP			1	1		1	3	chr18	-	83089952	83087796	NR_033307	75853
4931408A02Rik	HCP		1					1	chr16	+	90831357	90904940	NM_027627	70967	NP_081903	hypothetical protein LOC70967
4931428F04Rik	HCP	1	1	1	1	1	1	6	chr8	-	107813428	107804308	NM_001166394	74356	NP_001159866	hypothetical protein LOC74356
4932416H05Rik	HCP	1	1	1	1	1	1	6	chr2	-	129627195	129624104	NR_029452	654409
4933403G14Rik	HCP	1	1					2	chr8	+	128193717	128197265	NM_028908	74393	NP_083184	hypothetical protein LOC74393
4933407P14Rik	LCP	1	1	1	1	1	1	6	chr11	+	104047640	104049865	NM_199019	237958	NP_950184	signal peptide peptidase-like 2C isoform a
4933411G11Rik	HCP		1					1	chr5	+	143942695	143966747	NM_177880	330228	NP_808548	hypothetical protein LOC330228
4933430H15Rik	LCP	1		1	1			3	chr3	-	87552545	87540844	NM_028971	74485	NP_083247	leucine-rich repeat-containing protein C10orf92
4933433P14Rik	HCP	1	1	1	1		1	5	chr12	+	106923561	106941267	NM_178613	66787	NP_848728	GSK3-beta interaction protein
4933436C20Rik	HCP	1	1	1	1	1	1	6	chr8	-	94880019	94849936	NR_033641	71296
4933439C10Rik	ICP	1	1					2	chr11	+	59319186	59324569	NR_015585	74476
4933439F18Rik	HCP	1	1	1	1	1	1	6	chr11	+	60230646	60258779	NM_025757	66771	NP_080033	hypothetical protein LOC66771
5031439G07Rik	HCP	1	1	1	1	1	1	6	chr15	-	84818401	84776149	NM_001033273	223739	NP_001028445	hypothetical protein LOC223739
5330434G04Rik	LCP			1		1		2	chrX	-	102587093	102568332	NR_015552	100043213
5330437I02Rik	ICP	1						1	chr18	+	65857921	65911191	NM_177028	319888	NP_796002	acyltransferase 3
5430405H02Rik	HCP	1			1	1	1	4	chr2	-	156688681	156678138	NR_027914	74487
5830432E09Rik	LCP	1	1	1	1	1	1	6	chr7	-	142843997	142840139	NR_015548	67765
5930434B04Rik	HCP	1			1	1		3	chr2	+	26865485	26876609	NM_029862	381356	NP_084138	calcium channel flower homolog
6030408B16Rik	LCP	1	1	1	1	1	1	6	chr15	+	101123642	101127857	NR_033803	77717
6030429G01Rik	ICP	1						1	chr7	-	4484044	4474558	NM_001033548	436022	NP_001028720	hypothetical protein LOC436022
6430571L13Rik	ICP	1	1	1	1		1	5	chr9	+	107242970	107252014	NM_175486	235599	NP_780695	hypothetical protein LOC235599
6720463M24Rik	HCP		1		1	1		3	chr14	+	99445595	99473326	NM_175265	77744	NP_780474	protein aurora borealis
7420416P09Rik	LCP	1	1	1		1		4	chr12	+	85981968	85992401	NM_001168589	432677	NP_001162061	hypothetical protein LOC432677
7530420F21Rik	ICP		1	1		1		3	chr1	-	151946896	151923790	NR_015466	320019
8030462N17Rik	HCP		1				1	2	chr18	-	77952749	77872019	NM_178670	212163	NP_848785	hypothetical protein LOC212163
8430408G22Rik	LCP			1			1	2	chr6	+	116600701	116602865	NM_145980	213393	NP_666092	protein DEPP
8430427H17Rik	HCP	1	1	1	1	1	1	6	chr2	-	153270215	153233196	NM_001001986	329540	NP_001001986	hypothetical protein LOC329540 isoform 1
9030409G11Rik	HCP	1	1	1	1	1	1	6	chr4	-	141795316	141695154	NM_001109685	71529	NP_001103155	kazrin isoform 3
9030418K01Rik	HCP	1	1	1	1	1	1	6	chr2	+	178149238	178156866	NM_001081289	71532	NP_001074758	hypothetical protein LOC71532
9030612E09Rik	HCP	1	1	1	1	1	1	6	chr10	+	42894509	42896368	NM_172419	74530	NP_766007	hypothetical protein LOC74530
9130024F11Rik	ICP	1	1	1	1	1	1	6	chr1	+	57028312	57032040	NR_024325	329160
9330151L19Rik	HCP	1	1	1	1	1	1	6	chr12	+	70298197	70300855	NR_033222	414085
9430008C03Rik	ICP				1			1	chr2	-	158187258	158179435	NR_027887	68108
9430008C03Rik	ICP				1			1	chr2	-	158187245	158179435	NR_015463	68108
9430020K01Rik	HCP	1	1	1	1	1	1	6	chr18	+	4634926	4682867	NM_001081963	240185	NP_001075432	hypothetical protein LOC240185
9430021M05Rik	HCP		1	1	1	1	1	5	chr2	+	162486898	162500940	NR_033569	77288
9530036O11Rik	HCP						1	1	chr5	+	28793523	29045749	NR_015562	654796
9830001H06Rik	HCP	1	1	1	1	1	1	6	chr2	-	156905001	156836177	NM_001164663	320706	NP_001158135	suppressor of glucose by autophagy
9930013L23Rik	HCP	1	1	1		1	1	5	chr7	-	91235015	91081366	NM_030728	80982	NP_109653	KIAA1199 homolog precursor
A130010J15Rik	ICP	1	1	1	1	1	1	6	chr1	+	194999662	195004026	NM_001160360	319266	NP_001153832	hypothetical protein LOC319266
A130010J15Rik	HCP	1	1	1	1	1	1	6	chr1	+	194999770	195004026	NM_181048	319266	NP_851391	hypothetical protein LOC319266
A330035P11Rik	HCP		1					1	chr14	-	122506196	122497160	NR_015586	319727
A430084P05Rik	LCP	1		1	1			3	chr11	-	70626063	70604433	NM_001045526	327957	NP_001038991	transmembrane protein C17orf87 homolog
A530058N18Rik	HCP	1	1	1	1	1	1	6	chr2	+	113839300	113858028	NR_028423	320846
A630072M18Rik	ICP	1	1	1				3	chr5	+	20456806	20462216	NR_030699	320770
A730017L22Rik	HCP	1	1		1			3	chr2	-	130732132	130698276	NR_015523	613258
A830007P12Rik	LCP	1	1	1	1			4	chr2	-	25052333	25048239	NM_146115	227612	NP_666227	torsin family protein C9orf167 homolog
A930007I19Rik	HCP	1	1			1	1	4	chr19	-	29596477	29578152	NR_015567	77779
A930012L18Rik	ICP	1	1	1	1	1	1	6	chr18	+	44821318	44835925	NR_026853	626275
AA465934	HCP	1						1	chr11	+	83105200	83108139	NR_028363	613254
AA619741	LCP	1	1		1	1	1	5	chr1	-	34693055	34690379	NR_033627	241051
AA881470	HCP				1			1	chr5	+	141180976	141195286	NM_172724	231841	NP_766312	BRCA1-associated protein required for ATM
AF251705	LCP	1		1	1	1		4	chr11	-	114863194	114858082	NM_134158	140497	NP_598919	CMRF35-like molecule
AI316807	HCP	1	1	1	1	1	1	6	chr8	-	23587351	23573085	NM_001146117	102032	NP_001139589	hypothetical protein LOC102032 isoform 2
AI317395	ICP			1			1	2	chr10	-	39745074	39721378	NM_144821	215929	NP_659070	sodium-dependent glucose transporter 1A
AI413582	HCP	1	1		1			3	chr17	-	27702672	27700713	NM_001002895	106672	NP_001002895	hypothetical protein LOC106672
AI427809	LCP					1	1	2	chr4	-	53283104	53274227	NR_033139	381524
AI450353	LCP	1						1	chr11	+	83106931	83108431	NR_028364	103729
AI462493	ICP				1			1	chr19	-	8955423	8954503	NM_001160356	107197	NP_001153828	hypothetical protein LOC107197 precursor
AI894139	ICP	1	1	1	1	1	1	6	chr6	+	47903388	47915298	NM_178898	101197	NP_849229	hypothetical protein LOC101197
AU022751	ICP		1		1	1	1	4	chrX	-	5660538	5658335	NM_001166433	102991	NP_001159905	hypothetical protein LOC102991 isoform 1
AU040320	HCP	1	1	1	1	1	1	6	chr4	+	126430798	126546938	NM_001035525	100317	NP_001030602	dyslexia susceptibility 2-like isoform 1
AU040320	HCP	1	1	1	1	1	1	6	chr4	+	126431013	126531580	NM_133886	100317	NP_598647	dyslexia susceptibility 2-like isoform 2
Aamp	HCP	1	1				1	3	chr1	-	74331312	74326413	NM_146110	227290	NP_666222	angio-associated migratory cell protein isoform
Aarsd1	HCP	1	1	1		1	1	5	chr11	-	101278747	101268153	NM_144829	69684	NP_659078	alanyl-tRNA editing protein Aarsd1
Aasdh	HCP	1	1	1		1		4	chr5	-	77334539	77304959	NM_173765	231326	NP_776126	acyl-CoA synthetase family member 4	The gene product is a cytosolic enzyme involved in the production of alpha-aminoadipic acid from alpha-aminoadipic semialdehyde. It is postulated that this enzyme plays a role in lysine metabolism. There is currently debate regarding this enzyme's putative requirement of pyrroloquinoline quinine as an essential cofactor. A related pseudogene has been identified on chromosome 2. [provided by RefSe…
Aatk	HCP	1	1	1	1	1	1	6	chr11	-	119908459	119868631	NM_007377	11302	NP_031403	serine/threonine-protein kinase LMTK1 isoform 1
Abca2	HCP	1	1	1	1	1	1	6	chr2	+	25284193	25304059	NM_007379	11305	NP_031405	ATP-binding cassette sub-family A member 2
Abca7	ICP		1	1				2	chr10	+	79460359	79478317	NM_013850	27403	NP_038878	ATP-binding cassette sub-family A member 7	The protein encoded by this gene is a member of the superfamily of ATP-binding cassette (ABC) transporters. ABC proteins transport various molecules across extra- and intracellular membranes. ABC genes are divided into seven distinct subfamilies (ABC1, MDR/TAP, MRP, ALD, OABP, GCN20, White). This protein is a member of the ABC1 subfamily. Members of the ABC1 subfamily comprise the only major ABC …
Abcc4	HCP	1						1	chr14	-	119105441	118881913	NM_001163676	239273	NP_001157148	ATP-binding cassette, sub-family C (CFTR/MRP),
Abcd1	HCP		1	1		1	1	4	chrX	+	70961935	70983626	NM_007435	11666	NP_031461	ATP-binding cassette sub-family D member 1	The membrane-associated protein encoded by this gene is a member of the superfamily of ATP-binding cassette (ABC) transporters. ABC proteins transport various molecules across extra- and intra-cellular membranes. ABC genes are divided into seven distinct subfamilies (ABC1, MDR/TAP, MRP, ALD, OABP, GCN20, White). This protein is a member of the ALD subfamily, which is involved in peroxisomal impor…
Abcg4	ICP	1	1		1	1	1	5	chr9	-	44096327	44081272	NM_138955	192663	NP_620405	ATP-binding cassette, sub-family G (WHITE),
Abhd8	ICP	1	1	1	1	1	1	6	chr8	-	73987556	73980598	NM_022419	64296	NP_071864	abhydrolase domain-containing protein 8
Abl1	HCP	1	1	1	1	1	1	6	chr2	+	31544075	31659747	NM_001112703	11350	NP_001106174	tyrosine-protein kinase ABL1 isoform a
Abr	LCP	1	1	1	1	1	1	6	chr11	-	76322921	76230235	NM_198018	109934	NP_932135	active breakpoint cluster region-related protein
Abr	ICP	1						1	chr11	-	76384876	76230235	NM_198895	109934	NP_942598	active breakpoint cluster region-related protein
Abtb2	HCP	1	1		1	1	1	5	chr2	+	103406466	103558580	NM_178890	99382	NP_849221	ankyrin repeat and BTB/POZ domain-containing
Acad10	HCP	1		1	1	1	1	5	chr5	-	122110519	122071037	NM_028037	71985	NP_082313	acyl-CoA dehydrogenase family member 10
Acads	ICP	1	1	1	1	1	1	6	chr5	-	115569322	115560307	NM_007383	11409	NP_031409	short-chain specific acyl-CoA dehydrogenase,
Acadvl	ICP	1	1	1	1	1	1	6	chr11	-	69828909	69823693	NM_017366	11370	NP_059062	very long-chain specific acyl-CoA dehydrogenase,
Acap3	HCP	1	1	1	1	1	1	6	chr4	+	155265983	155281360	NM_207223	140500	NP_997106	arf-GAP with coiled-coil, ANK repeat and PH
Acat3	ICP	1	1		1	1		4	chr17	-	13133262	13116824	NM_153151	224530	NP_694791	acetyl-Coenzyme A acetyltransferase 3
Acbd4	HCP		1	1	1	1	1	5	chr11	+	102963001	102973513	NM_025988	67131	NP_080264	acyl-Coenzyme A binding domain containing 4
Accn1	HCP		1	1	1		1	4	chr11	-	80966405	80693666	NM_007384	11418	NP_031410	amiloride-sensitive cation channel 1, neuronal
Accn3	LCP	1	1	1	1	1	1	6	chr5	+	23919268	23923652	NM_183000	171209	NP_892045	amiloride-sensitive cation channel 3
Ache	HCP	1	1	1	1	1	1	6	chr5	+	137729504	137735691	NM_009599	11423	NP_033729	acetylcholinesterase precursor
Acot4	ICP				1		1	2	chr12	+	85379328	85385673	NM_134247	171282	NP_599008	acyl-coenzyme A thioesterase 4
Acot7	HCP	1	1	1	1	1	1	6	chr4	+	151552208	151645964	NM_133348	70025	NP_579926	cytosolic acyl coenzyme A thioester hydrolase
Acsbg2	LCP	1	1	1	1	1	1	6	chr17	-	57013870	56982526	NM_001039114	328845	NP_001034203	long-chain-fatty-acid--CoA ligase ACSBG2
Acsf2	HCP	1		1				2	chr11	-	94463100	94418415	NM_153807	264895	NP_722502	acyl-CoA synthetase family member 2,
Acss1	HCP	1	1	1	1	1		5	chr2	-	150493976	150443846	NM_080575	68738	NP_542142	acetyl-coenzyme A synthetase 2-like,
Acta2	LCP			1		1	1	3	chr19	-	34329826	34315580	NM_007392	11475	NP_031418	actin, aortic smooth muscle
Actn3	ICP	1	1	1	1	1	1	6	chr19	-	4877884	4861222	NM_013456	11474	NP_038484	alpha-actinin-3
Acvr2b	HCP	1	1	1	1	1	1	6	chr9	+	119311618	119342624	NM_007397	11481	NP_031423	activin receptor type-2B precursor
Acy3	LCP	1	1	1				3	chr19	+	3986660	3990005	NM_027857	71670	NP_082133	aspartoacylase-2
Adam19	ICP	1	1	1	1	1	1	6	chr11	+	45869488	45960844	NM_009616	11492	NP_033746	disintegrin and metalloproteinase
Adam22	ICP	1	1	1	1	1		5	chr5	-	8368081	8092299	NM_001007221	11496	NP_001007222	disintegrin and metalloproteinase
Adam3	LCP	1	1	1	1	1	1	6	chr8	-	25836297	25787705	NM_009619	11497	NP_033749	a disintegrin and metalloprotease domain 3
Adam33	ICP	1						1	chr2	-	130889550	130876552	NM_001163529	110751	NP_001157001	disintegrin and metalloproteinase
Adamts12	LCP	1						1	chr15	+	10994544	11276622	NM_175501	239337	NP_780710	A disintegrin and metalloproteinase with
Adamts14	HCP	1	1	1	1	1	1	6	chr10	-	60736186	60659859	NM_001081127	237360	NP_001074596	A disintegrin and metalloproteinase with
Adamts15	ICP	1	1	1	1	1	1	6	chr9	-	30730037	30706739	NM_001024139	235130	NP_001019310	A disintegrin and metalloproteinase with
Adamts17	ICP	1	1	1	1	1	1	6	chr7	+	73984620	74297511	NM_001033877	233332	NP_001029049	ADAM metallopeptidase with thrombospondin type 1
Adamts19	HCP	1	1	1	1	1	1	6	chr18	+	58996417	59213332	NM_175506	240322	NP_780715	A disintegrin and metalloproteinase with
Adamts20	HCP	1	1	1	1	1	1	6	chr15	-	94234781	94181862	NM_001164786	223838	NP_001158258	A disintegrin and metalloproteinase with
Adamtsl4	ICP	1	1	1	1	1	1	6	chr3	-	95491781	95480126	NM_144899	229595	NP_659148	ADAMTS-like protein 4 precursor
Adamtsl5	ICP	1	1	1	1	1	1	6	chr10	-	79811191	79803460	NM_001113548	66548	NP_001107020	ADAMTS-like protein 5 isoform 1
Adamtsl5	ICP	1	1	1	1	1	1	6	chr10	-	79811157	79805483	NM_025629	66548	NP_079905	ADAMTS-like protein 5 isoform 2
Adap1	HCP	1	1	1	1	1	1	6	chr5	-	139801418	139747829	NM_172723	231821	NP_766311	centaurin, alpha 1
Adarb1	HCP	1	1	1	1	1	1	6	chr10	-	76881018	76753471	NM_130895	110532	NP_570965	double-stranded RNA-specific editase 1 isoform	This gene encodes a double-stranded-RNA-specific adenosine deaminase that is involved in editing pre-mRNAs by site-specific conversion of adenosine (A) to inosine (I). Substrates for this enzyme include ionotropic glutamate receptors (GluR2-6) and serotonin receptor (5HT2C). Studies in rodents have shown that this protein can modify its own pre-mRNA by A->I editing to create a novel acceptor spli…
Adck2	HCP	1	1	1	1			4	chr6	+	39523874	39538768	NM_178873	57869	NP_849204	aarF domain containing kinase 2
Adcy4	ICP		1	1	1	1	1	5	chr14	-	56402856	56387928	NM_080435	104110	NP_536683	adenylate cyclase type 4
Adcy6	LCP	1	1	1	1	1	1	6	chr15	-	98438064	98420420	NM_007405	11512	NP_031431	adenylate cyclase type 6
Adcy9	HCP				1			1	chr16	-	4419587	4287544	NM_009624	11515	NP_033754	adenylate cyclase type 9
Add2	LCP	1	1	1	1	1	1	6	chr6	+	86028077	86069549	NM_013458	11519	NP_038486	beta-adducin
Ado	HCP	1	1	1	1	1	1	6	chr10	-	67011703	67007258	NM_001005419	211488	NP_001005419	2-aminoethanethiol dioxygenase
Adora2a	ICP	1	1	1	1	1	1	6	chr10	+	74779687	74797533	NM_009630	11540	NP_033760	adenosine receptor A2a
Adprhl2	HCP	1	1	1	1	1	1	6	chr4	-	125998947	125993594	NM_133883	100206	NP_598644	poly(ADP-ribose) glycohydrolase ARH3
Adra2c	LCP	1	1	1	1	1	1	6	chr5	+	35621214	35624412	NM_007418	11553	NP_031444	alpha-2C adrenergic receptor
Adrb1	HCP	1	1	1				3	chr19	+	56796861	56799352	NM_007419	11554	NP_031445	beta-1 adrenergic receptor
Adssl1	HCP	1	1	1	1	1	1	6	chr12	+	113858257	113879566	NM_007421	11565	NP_031447	adenylosuccinate synthetase isozyme 1
Afap1l2	ICP	1	1	1				3	chr19	-	57083065	56986843	NM_146102	226250	NP_666214	actin filament-associated protein 1-like 2
Aff4	HCP			1				1	chr11	+	53164268	53235332	NM_033565	93736	NP_291043	AF4/FMR2 family member 4
Agap2	ICP	1	1	1	1	1	1	6	chr10	+	126515962	126530225	NM_001033263	216439	NP_001028435	arf-GAP with GTPase, ANK repeat and PH
Agpat3	HCP	1	1	1	1			4	chr10	-	77814445	77734307	NM_053014	28169	NP_443747	1-acyl-sn-glycerol-3-phosphate acyltransferase
Agpat9	HCP	1	1	1		1	1	5	chr5	+	101275247	101328121	NM_172715	231510	NP_766303	glycerol-3-phosphate acyltransferase 3
Agt	LCP	1	1	1	1	1	1	6	chr8	-	127093607	127080486	NM_007428	11606	NP_031454	angiotensinogen
Agxt2l2	HCP	1	1	1	1	1	1	6	chr11	+	51398258	51416771	NM_028398	72947	NP_082674	alanine--glyoxylate aminotransferase 2-like 2	This gene overlaps in a tail-to-tail orientation the gene encoding heterogeneous nuclear ribonucleoprotein A/B. The terminal exon of this gene is interspersed with exons of heterogeneous nuclear ribonucleoprotein A/B. [provided by RefSeq].
Ahctf1	ICP				1			1	chr1	-	181734146	181675034	NM_026375	226747	NP_080651	protein ELYS
Ahcyl1	HCP						1	1	chr3	-	107499466	107466037	NM_145542	229709	NP_663517	putative adenosylhomocysteinase 2
Ahnak	ICP	1	1	1	1	1	1	6	chr19	+	9063773	9093685	NM_009643	66395	NP_033773	AHNAK nucleoprotein isoform 1
Ahrr	ICP	1	1	1	1	1	1	6	chr13	-	74429757	74348565	NM_009644	11624	NP_033774	aryl hydrocarbon receptor repressor
Aip	HCP	1	1					2	chr19	-	4125827	4114445	NM_016666	11632	NP_057875	AH receptor-interacting protein
Aipl1	LCP	1	1	1	1		1	5	chr11	-	71851011	71842223	NM_053245	114230	NP_444475	aryl-hydrocarbon-interacting protein-like 1
Ak1	LCP				1		1	2	chr2	+	32477277	32490578	NM_001198790	11636	NP_001185719	adenylate kinase isoenzyme 1 isoform 2
Ak1	LCP	1	1	1	1	1	1	6	chr2	+	32483909	32490578	NM_001198792	11636	NP_001185721	adenylate kinase isoenzyme 1 isoform 2
Ak1	LCP	1	1	1	1	1	1	6	chr2	+	32485019	32490578	NM_021515	11636	NP_067490	adenylate kinase isoenzyme 1 isoform 1
Ak7	LCP	1	1		1	1		4	chr12	+	106944191	107020657	NM_030187	78801	NP_084463	putative adenylate kinase 7
Akr7a5	HCP				1	1	1	3	chr4	+	138866658	138874701	NM_025337	110198	NP_079613	aflatoxin B1 aldehyde reductase member 2
Akt1	HCP	1	1	1	1	1	1	6	chr12	-	113912487	113892031	NM_009652	11651	NP_033782	RAC-alpha serine/threonine-protein kinase	This gene encodes the founding member of the Akt serine-threonine protein kinase gene family that also includes Akt2 and Akt3. This kinase is a major downstream effector of the phosphatidylinositol 3-kinase (PI3K) pathway that mediates the effects of various growth factors such as platelet-derived growth factor (PDGF), epidermal growth factor (EGF), insulin and insulin-like growth factor I (IGF-I…
Akt1s1	HCP	1	1	1	1	1	1	6	chr7	+	52104596	52110780	NM_026270	67605	NP_080546	proline-rich AKT1 substrate 1
Aldh18a1	HCP	1	1	1				3	chr19	-	40662953	40624746	NM_153554	56454	NP_705782	delta-1-pyrroline-5-carboxylate synthase isoform
Aldh1a2	HCP	1	1	1	1	1	1	6	chr9	+	71063595	71144050	NM_009022	19378	NP_033048	retinal dehydrogenase 2
Aldh5a1	HCP	1	1	1	1	1	1	6	chr13	-	25029530	24999447	NM_172532	214579	NP_766120	succinate-semialdehyde dehydrogenase,
Aldoa	HCP	1	1		1	1	1	5	chr7	-	133942692	133938747	NM_001177307	11674	NP_001170778	fructose-bisphosphate aldolase A isoform 1
Aldoa	ICP	1	1		1	1	1	5	chr7	-	133942768	133938747	NM_007438	11674	NP_031464	fructose-bisphosphate aldolase A isoform 2
Aldoa	LCP	1	1		1	1	1	5	chr7	-	133943961	133938747	NM_001177308	11674	NP_001170779	fructose-bisphosphate aldolase A isoform 2
Alg11	HCP	1	1					2	chr8	+	23171191	23178761	NM_183142	207958	NP_898965	asparagine-linked glycosylation protein 11
Alg2	HCP	1			1	1	1	4	chr4	-	47487239	47482704	NM_019998	56737	NP_064382	alpha-1,3-mannosyltransferase ALG2
Alg6	HCP				1			1	chr4	+	99382320	99430151	NM_001081264	320438	NP_001074733	dolichyl pyrophosphate Man9GlcNAc2
Alkbh2	ICP	1						1	chr5	-	114578185	114573942	NM_175016	231642	NP_778181	alpha-ketoglutarate-dependent dioxygenase alkB
Als2cl	HCP	1	1		1	1	1	5	chr9	+	110782825	110803034	NM_001146060	235633	NP_001139532	ALS2 C-terminal-like protein
Als2cl	HCP	1	1		1	1	1	5	chr9	+	110782677	110803034	NM_146228	235633	NP_666340	ALS2 C-terminal-like protein
Alx1	ICP	1	1	1	1	1	1	6	chr10	-	102491411	102470480	NM_172553	216285	NP_766141	ALX homeobox protein 1
Amdhd2	ICP	1	1	1	1	1	1	6	chr17	-	24300700	24292799	NM_172935	245847	NP_766523	putative N-acetylglucosamine-6-phosphate
Ammecr1l	HCP	1	1	1	1	1	1	6	chr18	+	31919533	31942383	NM_153515	225339	NP_705735	AMMECR1-like protein
Anapc16	HCP	1	1	1	1	1	1	6	chr10	-	59465860	59450656	NM_025514	52717	NP_079790	anaphase-promoting complex subunit 16
Angpt4	LCP	1	1	1	1		1	5	chr2	+	151737067	151770390	NM_009641	11602	NP_033771	angiopoietin-4 precursor
Angptl2	LCP	1	1	1	1	1	1	6	chr2	+	33071480	33103234	NM_011923	26360	NP_036053	angiopoietin-related protein 2 precursor
Angptl7	LCP			1				1	chr4	-	147874571	147869388	NM_001039554	654812	NP_001034643	angiopoietin-related protein 7 precursor
Ankmy2	ICP	1	1	1	1	1	1	6	chr12	+	36883710	36923878	NM_146033	217473	NP_666145	ankyrin repeat and MYND domain-containing
Ankrd10	HCP		1		1	1	1	4	chr8	-	11635754	11614148	NM_001167967	102334	NP_001161439	ankyrin repeat domain-containing protein 10
Ankrd10	HCP		1		1	1	1	4	chr8	-	11635036	11614148	NR_030781	102334
Ankrd12	HCP			1	1	1	1	4	chr17	-	66426386	66316840	NM_001025572	106585	NP_001020743	ankyrin repeat domain 12
Ankrd13b	HCP					1	1	2	chr11	-	77303180	77283988	NM_172945	268445	NP_766533	ankyrin repeat domain-containing protein 13B
Ankrd13c	HCP	1	1	1	1	1	1	6	chr3	+	157610429	157669801	NM_001013806	433667	NP_001013828	ankyrin repeat domain-containing protein 13C
Ankrd27	ICP	1	1	1	1	1	1	6	chr7	+	36371265	36394133	NM_178263	245886	NP_839994	ankyrin repeat domain-containing protein 27
Ankrd28	HCP				1	1		2	chr14	-	32643601	32513200	NM_001024604	105522	NP_001019775	serine/threonine-protein phosphatase 6
Ankrd33b	ICP	1	1					2	chr15	-	31297514	31253709	NM_026153	67434	NP_080429	ankyrin repeat domain-containing protein 33B
Ankrd42	HCP	1	1	1	1	1	1	6	chr7	-	99785652	99732692	NM_028665	73845	NP_082941	ankyrin repeat domain-containing protein 42
Ankrd43	ICP					1		1	chr11	-	53293697	53290079	NM_183173	237761	NP_898996	ankyrin repeat domain-containing protein 43
Ankrd56	ICP	1	1	1	1	1	1	6	chr5	-	93474048	93470148	NM_175270	78088	NP_780479	ankyrin repeat domain-containing protein 56
Ankrd57	HCP	1				1		2	chr10	+	58684669	58689181	NM_172939	268301	NP_766527	ankyrin repeat domain-containing protein 57
Ankrd58	ICP		1	1	1	1	1	5	chrX	+	34588839	34590413	NM_173779	245381	NP_776140	ankyrin repeat domain-containing protein 58
Anks3	HCP	1	1	1	1	1	1	6	chr16	-	4964330	4941419	NM_028301	72615	NP_082577	ankyrin repeat and SAM domain-containing protein
Ankzf1	HCP	1						1	chr1	+	75188708	75195960	NM_026187	52231	NP_080463	ankyrin repeat and zinc finger domain-containing
Anln	HCP	1	1	1	1	1	1	6	chr9	-	22193650	22135657	NM_028390	68743	NP_082666	actin-binding protein anillin
Ano2	LCP				1			1	chr6	+	125640436	125990146	NM_153589	243634	NP_705817	anoctamin-2
Ano7	LCP	1	1	1	1	1	1	6	chr1	+	95270472	95300079	NM_207031	404545	NP_996914	anoctamin-7
Anp32a	HCP	1	1					2	chr9	+	62189149	62226609	NM_009672	11737	NP_033802	acidic leucine-rich nuclear phosphoprotein 32
Antxr2	HCP	1	1	1	1	1	1	6	chr5	-	98459981	98313706	NM_133738	71914	NP_598499	anthrax toxin receptor 2 precursor
Anxa2	ICP	1	1					2	chr9	+	69301489	69339592	NM_007585	12306	NP_031611	annexin A2
Anxa6	ICP						1	1	chr11	-	54846973	54792463	NM_001110211	11749	NP_001103681	annexin A6 isoform b
Aoc2	LCP			1				1	chr11	+	101186376	101191008	NM_178932	237940	NP_849263	retina-specific copper amine oxidase precursor
Apeh	HCP	1	1	1				3	chr9	-	107996811	107987744	NM_146226	235606	NP_666338	acylamino-acid-releasing enzyme
Aph1c	HCP	1			1	1		3	chr9	-	66682513	66662800	NM_026674	68318	NP_080950	putative gamma-secretase subunit APH-1C
Aplp2	HCP	1	1	1	1	1	1	6	chr9	-	31019400	30957141	NM_009691	11804	NP_033821	amyloid-like protein 2 isoform c
Apoa1	LCP	1	1	1	1	1	1	6	chr9	+	46036712	46038549	NM_009692	11806	NP_033822	apolipoprotein A-I preproprotein
Apob48r	LCP	1						1	chr7	+	133728521	133732606	NM_138310	171504	NP_612183	apolipoprotein B-100 receptor
Apoe	LCP						1	1	chr7	-	20284515	20281592	NM_009696	11816	NP_033826	apolipoprotein E precursor
Apon	LCP	1	1	1	1	1	1	6	chr10	+	127691186	127692957	NM_133996	28194	NP_598757	apolipoprotein N
Appbp2	HCP	1	1	1	1	1	1	6	chr11	-	85048622	85004811	NM_025825	66884	NP_080101	amyloid protein-binding protein 2
Appl1	HCP	1		1				2	chr14	-	27783737	27732173	NM_145221	72993	NP_660256	DCC-interacting protein 13-alpha
Aprt	ICP						1	1	chr8	-	125100807	125098536	NM_009698	11821	NP_033828	adenine phosphoribosyltransferase
Aqp12	LCP					1	1	2	chr1	+	94902910	94908846	NM_177587	208760	NP_808255	aquaporin-12 isoform 1
Aqp2	LCP	1	1	1	1	1	1	6	chr15	+	99409486	99414976	NM_009699	11827	NP_033829	aquaporin-2
Aqp4	LCP		1	1				2	chr18	-	15562193	15547902	NM_009700	11829	NP_033830	aquaporin-4
Arap2	HCP						1	1	chr5	-	63157416	62993684	NM_178407	212285	NP_848494	arf-GAP with Rho-GAP domain, ANK repeat and PH
Arf6	HCP	1	1	1	1	1	1	6	chr12	+	70473136	70476967	NM_007481	11845	NP_031507	ADP-ribosylation factor 6
Arfgap2	HCP				1	1	1	3	chr2	+	91105271	91117528	NM_023854	77038	NP_076343	ADP-ribosylation factor GTPase-activating	This gene encodes a zinc-finger-containing GTPase-activating protein for ADP ribosylation factor 1 (ARF1), a small GTPase that plays a role in coatomer-mediated vesicular trafficking. This gene product stimulates the hydrolysis of ARF1-bound GTP, which may lead to dissociation of coatomer from Golgi-derived membranes to allow fusion with target membranes. It may regulate the retrograde transport …
Arfgap3	HCP		1	1				2	chr15	-	83180677	83130169	NM_025445	66251	NP_079721	ADP-ribosylation factor GTPase-activating
Arg2	ICP			1	1	1	1	4	chr12	+	80231774	80257288	NM_009705	11847	NP_033835	arginase-2, mitochondrial precursor
Arhgap1	HCP	1	1					2	chr2	+	91490274	91512477	NM_001145902	228359	NP_001139374	rho GTPase-activating protein 1 isoform 1
Arhgap17	HCP	1	1	1	1	1	1	6	chr7	-	130513429	130422662	NM_001122642	70497	NP_001116114	rho GTPase-activating protein 17 isoform d
Arhgap25	LCP			1	1	1	1	4	chr6	-	87483229	87409378	NM_001037727	232201	NP_001032816	rho GTPase-activating protein 25 isoform a
Arhgap4	ICP	1	1	1	1	1		5	chrX	-	71156637	71139690	NM_001162424	171207	NP_001155896	Rho GTPase activating protein 4 isoform 3
Arhgap8	ICP		1			1	1	3	chr15	+	84550481	84602637	NM_001164628	73167	NP_001158100	rho GTPase-activating protein 8
Arhgap8	ICP		1			1	1	3	chr15	+	84550508	84602637	NM_028455	73167	NP_082731	rho GTPase-activating protein 8
Arhgap9	LCP			1			1	2	chr10	+	126760782	126766999	NM_146011	216445	NP_666123	Rho GTPase activating protein 9
Arhgef1	HCP		1					1	chr7	+	25688004	25711610	NM_008488	16801	NP_032514	rho guanine nucleotide exchange factor 1 isoform
Arhgef10	HCP						1	1	chr8	+	14911716	15001085	NM_001037736	234094	NP_001032825	rho guanine nucleotide exchange factor 10
Arhgef10l	ICP	1	1	1	1	1	1	6	chr4	-	140204671	140070399	NM_001112723	72754	NP_001106194	rho guanine nucleotide exchange factor 10-like
Arhgef17	ICP	1			1			2	chr7	-	108080675	108018259	NM_001081116	207212	NP_001074585	rho guanine nucleotide exchange factor 17
Arid2	HCP	1						1	chr15	+	96117952	96235894	NM_175251	77044	NP_780460	AT rich interactive domain 2 (ARID, RFX-like)
Arid4a	HCP	1		1	1	1		4	chr12	+	72116953	72200338	NM_001081195	238247	NP_001074664	AT-rich interactive domain-containing protein
Arid4b	HCP	1	1	1	1	1	1	6	chr13	+	14156058	14291870	NM_198122	94246	NP_937755	AT-rich interactive domain-containing protein 4B
Arih1	HCP	1	1	1			1	4	chr9	-	59334181	59236360	NM_019927	23806	NP_064311	protein ariadne-1 homolog
Arl16	HCP	1	1	1	1	1	1	6	chr11	-	120328914	120325639	NM_197995	70317	NP_932112	ADP-ribosylation factor-like 16
Arl4a	HCP	1	1		1	1	1	5	chr12	-	40764574	40759877	NM_001039515	11861	NP_001034604	ADP-ribosylation factor-like protein 4A
Arl4a	HCP	1	1		1	1	1	5	chr12	-	40763963	40759877	NM_007487	11861	NP_031513	ADP-ribosylation factor-like protein 4A
Arl5b	HCP		1	1				2	chr2	+	14976988	15000818	NM_029466	75869	NP_083742	ADP-ribosylation factor-like protein 5B
Arl6ip1	HCP	1	1	1	1	1	1	6	chr7	-	125273139	125262403	NM_019419	54208	NP_062292	ADP-ribosylation factor-like protein
Arl6ip4	ICP	1	1	1	1	1	1	6	chr5	+	124566116	124568204	NM_144509	65105	NP_653092	ADP-ribosylation factor-like protein
Arl6ip6	HCP	1	1	1	1	1	1	6	chr2	+	53051117	53078255	NM_022989	65103	NP_075365	ADP-ribosylation factor-like protein
Armc7	ICP		1				1	2	chr11	+	115336990	115351780	NM_177778	276905	NP_808446	armadillo repeat-containing protein 7
Arpc1b	HCP	1						1	chr5	+	145875124	145889055	NM_023142	11867	NP_075631	actin-related protein 2/3 complex subunit 1B
Arpm1	ICP	1	1	1	1	1	1	6	chr3	-	30498792	30495994	NM_029690	76652	NP_083966	actin-related protein M1 homolog
Arpp21	ICP	1	1	1	1	1	1	6	chr9	-	112137345	112056966	NM_001177619	74100	NP_001171090	cAMP-regulated phosphoprotein 21 isoform 6
Arrdc2	ICP	1	1	1	1	1	1	6	chr8	-	73363619	73359036	NM_027560	70807	NP_081836	arrestin domain-containing protein 2
Arsa	LCP						1	1	chr15	-	89307855	89302906	NM_009713	11883	NP_033843	arylsulfatase A precursor
Asb1	HCP	1	1	1	1	1	1	6	chr1	+	93437141	93456167	NM_001039126	65247	NP_001034215	ankyrin repeat and SOCS box protein 1 isoform a
Asb1	HCP	1	1	1	1	1	1	6	chr1	+	93437656	93456167	NM_023046	65247	NP_075533	ankyrin repeat and SOCS box protein 1 isoform b
Asb10	LCP	1		1			1	3	chr5	-	24046266	24038514	NM_080444	117590	NP_536692	ankyrin repeat and SOCS box protein 10
Asb16	LCP				1	1	1	3	chr11	+	102130136	102139375	NM_148953	217217	NP_683755	ankyrin repeat and SOCS box protein 16
Asb2	LCP	1	1	1	1	1	1	6	chr12	-	104594211	104559351	NM_023049	65256	NP_075536	ankyrin repeat and SOCS box protein 2
Asb6	HCP	1	1	1	1	1	1	6	chr2	-	30683820	30678617	NM_133346	72323	NP_579924	ankyrin repeat and SOCS box protein 6
Asb8	HCP				1		1	2	chr15	-	97976133	97965070	NM_030121	78541	NP_084397	ankyrin repeat and SOCS box protein 8
Ascc1	HCP	1	1	1	1	1	1	6	chr10	+	59465586	59562734	NM_026937	69090	NP_081213	activating signal cointegrator 1 complex subunit
Asns	HCP	1	1	1		1		4	chr6	-	7643182	7625170	NM_012055	27053	NP_036185	asparagine synthetase [glutamine-hydrolyzing]
Aspdh	LCP				1		1	2	chr7	+	51720804	51723121	NM_026690	68352	NP_080966	putative L-aspartate dehydrogenase
Aspscr1	LCP				1			1	chr11	+	120537974	120570760	NM_001164224	68938	NP_001157696	tether containing UBX domain for GLUT4 isoform
Atad1	HCP	1	1	1	1	1	1	6	chr19	-	32786788	32747052	NM_026487	67979	NP_080763	ATPase family AAA domain-containing protein 1
Atf3	HCP	1	1	1	1	1	1	6	chr1	-	193007212	192994175	NM_007498	11910	NP_031524	cyclic AMP-dependent transcription factor ATF-3
Atg16l2	ICP		1					1	chr7	-	108450602	108438129	NM_001111111	73683	NP_001104581	autophagy-related protein 16-2
Atg2b	HCP	1	1	1	1		1	5	chr12	-	106923451	106851748	NM_029654	76559	NP_083930	autophagy-related protein 2 homolog B
Atg3	HCP	1	1	1	1	1	1	6	chr16	+	45158941	45188651	NM_026402	67841	NP_080678	ubiquitin-like-conjugating enzyme ATG3
Atg9a	HCP	1			1	1		3	chr1	-	75188497	75177439	NM_001003917	245860	NP_001003917	autophagy-related protein 9A
Atl3	HCP	1	1			1	1	4	chr19	+	7568927	7613099	NM_146091	109168	NP_666203	atlastin-3 isoform 2
Atl3	ICP	1	1			1	1	4	chr19	+	7568529	7613099	NM_001163505	109168	NP_001156977	atlastin-3 isoform 1
Atn1	HCP	1	1				1	3	chr6	-	124706505	124692561	NM_007881	13498	NP_031907	atrophin-1
Atoh7	HCP	1	1	1			1	4	chr10	+	62562903	62563353	NM_016864	53404	NP_058560	protein atonal homolog 7
Atp1b2	ICP						1	1	chr11	-	69419462	69413251	NM_013415	11932	NP_038201	sodium/potassium-transporting ATPase subunit
Atp2a2	HCP	1	1	1	1	1	1	6	chr5	-	122952234	122906332	NM_001110140	11938	NP_001103610	sarcoplasmic/endoplasmic reticulum calcium
Atp2b2	HCP		1	1	1	1	1	5	chr6	-	113992020	113695661	NM_009723	11941	NP_033853	plasma membrane calcium-transporting ATPase 2
Atp2b3	ICP		1	1				2	chrX	+	70748424	70816344	NM_177236	320707	NP_796210	plasma membrane calcium ATPase 3
Atp5a1	ICP			1	1	1	1	4	chr18	+	78012506	78021607	NM_007505	11946	NP_031531	ATP synthase subunit alpha, mitochondrial
Atp5h	HCP	1	1	1	1	1	1	6	chr11	-	115281233	115277010	NM_027862	71679	NP_082138	ATP synthase subunit d, mitochondrial
Atp6v0b	HCP	1	1	1	1	1	1	6	chr4	-	117559934	117556934	NM_033617	114143	NP_291095	V-type proton ATPase 21 kDa proteolipid subunit
Atp6v0c	HCP	1	1	1	1	1	1	6	chr17	-	24306374	24300832	NM_009729	11984	NP_033859	V-type proton ATPase 16 kDa proteolipid subunit
Atp6v0e2	ICP	1	1	1	1	1	1	6	chr6	+	48487567	48491799	NM_133764	76252	NP_598525	V-type proton ATPase subunit e 2
Atp6v1e2	LCP	1	1	1	1	1	1	6	chr17	-	87347227	87343448	NM_029121	74915	NP_083397	V-type proton ATPase subunit E 2
Atp6v1g1	ICP	1	1	1	1		1	5	chr4	+	63205798	63211735	NM_024173	66290	NP_077135	V-type proton ATPase subunit G 1
Atp7b	HCP	1	1					2	chr8	-	23170546	23104819	NM_007511	11979	NP_031537	copper-transporting ATPase 2
Atpaf2	HCP	1	1	1	1	1	1	6	chr11	-	60230601	60214125	NM_145427	246782	NP_663402	ATP synthase mitochondrial F1 complex assembly
Atpif1	ICP	1		1	1	1		4	chr4	-	132089574	132086469	NM_007512	11983	NP_031538	ATPase inhibitor, mitochondrial precursor
Atrn	HCP	1	1		1			3	chr2	+	130732231	130856062	NM_009730	11990	NP_033860	attractin precursor
Atrnl1	HCP	1	1	1	1	1	1	6	chr19	+	57685523	58207830	NM_181415	226255	NP_852080	attractin-like protein 1 precursor
Atxn7	HCP			1				1	chr14	+	14845004	14939815	NM_139227	246103	NP_631973	ataxin-7
Avil	LCP	1	1			1	1	4	chr10	+	126437764	126458050	NM_009635	11567	NP_033765	advillin
Azin1	HCP	1	1	1	1	1	1	6	chr15	-	38449021	38417184	NM_018745	54375	NP_061215	antizyme inhibitor 1
B330016D10Rik	HCP	1	1	1	1	1	1	6	chr4	+	141102076	141104228	NR_030695	320456
B3galnt1	HCP	1	1	1	1	1	1	6	chr3	-	69402783	69378107	NM_020026	26879	NP_064410	UDP-GalNAc:beta-1,
B3gnt2	ICP	1	1	1	1	1	1	6	chr11	-	22760336	22734738	NM_001169114	53625	NP_001162585	UDP-GlcNAc:betaGal
B3gnt2	HCP	1	1	1	1	1	1	6	chr11	-	22759735	22734738	NM_016888	53625	NP_058584	UDP-GlcNAc:betaGal
B3gnt8	HCP	1	1	1	1	1	1	6	chr7	+	26412642	26414509	NM_146184	232984	NP_666296	UDP-GlcNAc:betaGal
B430010I23Rik	ICP				1	1		2	chr8	+	42102821	42109570	NR_015457	78849
B4galnt4	HCP	1	1	1	1	1	1	6	chr7	+	148247172	148258018	NM_177897	330671	NP_808565	N-acetyl-beta-glucosaminyl-glycoprotein
B4galt2	HCP	1	1		1	1	1	5	chr4	-	117556074	117545623	NM_017377	53418	NP_059073	beta-1,4-galactosyltransferase 2
BC006779	LCP	1	1	1	1	1	1	6	chr2	-	180976732	180962319	NM_183162	229003	NP_898985	PPAR gamma-DNA-binding domain interacting
BC006965	ICP	1	1	1	1		1	5	chr11	-	112572670	112525240	NR_024085	217294
BC022687	HCP					1		1	chr12	+	114047185	114054456	NM_145450	217887	NP_663425	hypothetical protein LOC217887
BC024139	LCP						1	1	chr15	-	75956986	75949947	NM_001142968	271278	NP_001136440	hypothetical protein LOC271278
BC037032	HCP		1	1				2	chr15	-	3977406	3970110	NR_028266	414066
BC037034	ICP				1	1	1	3	chr5	-	138705280	138700885	NM_153161	231807	NP_694801	hypothetical protein LOC231807
BC048644	HCP	1	1	1	1	1	1	6	chr8	+	124431732	124442328	NM_001033485	407789	NP_001028657	hypothetical protein LOC407789
BC056474	HCP	1		1	1	1	1	5	chr8	+	87604861	87606238	NM_001001493	414077	NP_001001493	hypothetical protein LOC414077
BC057022	HCP	1	1	1	1	1	1	6	chr5	+	115018259	115063227	NM_001004180	433940	NP_001004180	hypothetical protein LOC433940
BC057079	ICP				1	1	1	3	chr4	+	87740533	88056915	NM_001081184	230393	NP_001074653	hypothetical protein LOC230393
BC066135	LCP			1				1	chr2	-	180024584	180012350	NM_173031	271887	NP_766619	hypothetical protein LOC271887
Baiap2l1	HCP				1	1		2	chr5	-	145118981	145025393	NM_025833	66898	NP_080109	brain-specific angiogenesis inhibitor
Baiap3	ICP		1			1	1	3	chr17	-	25393309	25379603	NM_001163270	545192	NP_001156742	BAI1-associated protein 3
Bambi	HCP	1	1	1	1	1	1	6	chr18	+	3507954	3516402	NM_026505	68010	NP_080781	BMP and activin membrane-bound inhibitor homolog
Bambi-ps1	ICP	1						1	chr2	-	122293533	122292318	NR_027919	81913
Basp1	HCP	1	1	1		1	1	5	chr15	-	25343519	25293031	NM_027395	70350	NP_081671	brain acid soluble protein 1
Bcam	ICP	1	1	1	1	1	1	6	chr7	-	20355881	20341486	NM_020486	57278	NP_065232	basal cell adhesion molecule
Bcap31	HCP		1	1		1	1	4	chrX	-	70961514	70931521	NM_012060	27061	NP_036190	B-cell receptor-associated protein 31
Bcar1	HCP		1	1	1	1		4	chr8	-	114267749	114234374	NM_009954	12927	NP_034084	breast cancer anti-estrogen resistance protein 1
Bckdha	HCP	1	1	1	1	1	1	6	chr7	-	26443780	26414870	NM_007533	12039	NP_031559	2-oxoisovalerate dehydrogenase subunit alpha,
Bcl2l10	LCP		1					1	chr9	+	75195564	75199447	NM_013479	12049	NP_038507	bcl-2-like protein 10
Bcl2l11	HCP	1			1	1	1	4	chr2	+	127951773	127988283	NM_207680	12125	NP_997563	bcl-2-like protein 11 isoform 1
Bcl7a	HCP				1			1	chr5	+	123794456	123824092	NM_029850	77045	NP_084126	B-cell CLL/lymphoma 7 protein family member A
Bcl9l	ICP	1	1	1	1	1	1	6	chr9	+	44307218	44318495	NM_030256	80288	NP_084532	B-cell CLL/lymphoma 9-like protein
Bcor	HCP	1	1	1	1	1	1	6	chrX	-	11657679	11613863	NM_175046	71458	NP_778211	BCL-6 corepressor isoform d
Becn1	ICP	1	1	1	1	1	1	6	chr11	-	101163581	101149580	NM_019584	56208	NP_062530	beclin-1
Bet1l	HCP	1			1	1	1	4	chr7	-	148042282	148039282	NM_018742	54399	NP_061212	BET1-like protein
Bgn	LCP	1	1				1	3	chrX	+	70728973	70741275	NM_007542	12111	NP_031568	biglycan precursor
Bhlha15	ICP	1		1	1	1	1	5	chr5	+	144951154	144955310	NM_010800	17341	NP_034930	class A basic helix-loop-helix protein 15
Bhlhe23	HCP	1	1	1	1	1	1	6	chr2	-	180511605	180509085	NM_080641	140489	NP_542372	class E basic helix-loop-helix protein 23
Bhlhe40	ICP		1					1	chr6	+	108610622	108616919	NM_011498	20893	NP_035628	class E basic helix-loop-helix protein 40
Bicd2	HCP	1	1	1	1	1	1	6	chr13	+	49436917	49482394	NM_001039179	76895	NP_001034268	protein bicaudal D homolog 2 isoform 1
Bik	HCP	1		1		1		3	chr15	+	83357291	83375065	NM_007546	12124	NP_031572	bcl-2-interacting killer
Birc5	HCP	1	1	1		1		4	chr11	+	117710550	117717057	NM_001012273	11799	NP_001012273	baculoviral IAP repeat-containing protein 5	This gene is a member of the inhibitor of apoptosis (IAP) gene family, which encode negative regulatory proteins that prevent apoptotic cell death. IAP family members usually contain multiple baculovirus IAP repeat (BIR) domains, but this gene encodes proteins with only a single BIR domain. The encoded proteins also lack a C-terminus RING finger domain. In humans, gene expression is high during f…
Blm	HCP	1	1	1	1	1		5	chr7	-	87680005	87599878	NM_001042527	12144	NP_001035992	Bloom syndrome protein homolog isoform 2
Blm	HCP	1	1	1	1	1		5	chr7	-	87679884	87599878	NM_007550	12144	NP_031576	Bloom syndrome protein homolog isoform 1
Bmp1	HCP	1	1					2	chr14	-	70920067	70874361	NM_009755	12153	NP_033885	bone morphogenetic protein 1 precursor	This gene encodes a metalloproteinase that is essential for forming the extracellular matrix and is able to induce ectopic bone formation. The encoded protein is not closely related to transforming growth factor-beta, unlike other bone morphogenetic proteins. Alternative splicing results in multiple transcript variants.[provided by RefSeq].
Bmp8a	HCP	1	1	1	1	1	1	6	chr4	-	123020046	122989892	NM_007558	12163	NP_031584	bone morphogenetic protein 8A precursor
Bmper	HCP		1	1	1		1	4	chr9	+	23027519	23289646	NM_028472	73230	NP_082748	BMP-binding endothelial regulator protein
Bnc2	HCP	1	1	1	1	1	1	6	chr4	-	84320990	83918445	NM_172870	242509	NP_766458	zinc finger protein basonuclin-2
Bod1	HCP	1		1			1	3	chr11	-	31571862	31565149	NM_001024919	69556	NP_001020090	biorientation of chromosomes in cell division
Bod1l	HCP	1	1	1	1	1	1	6	chr5	-	42235554	42178777	NM_001081422	665775	NP_001074891	biorientation of chromosomes in cell division
Brap	HCP	1		1	1	1	1	5	chr5	+	122110594	122137256	NM_028227	72399	NP_082503	BRCA1-associated protein
Brca1	HCP		1		1		1	3	chr11	-	101413269	101350077	NM_009764	12189	NP_033894	breast cancer type 1 susceptibility protein
Brd2	ICP	1	1					2	chr17	-	34258692	34248963	NM_010238	14312	NP_034368	bromodomain-containing protein 2 isoform a
Brd2	HCP	1	1				1	3	chr17	-	34257328	34248963	NM_001025387	14312	NP_001020558	bromodomain-containing protein 2 isoform b
Brd4	HCP	1	1	1	1	1	1	6	chr17	-	32421068	32343623	NM_198094	57261	NP_932762	bromodomain-containing protein 4 isoform 2	This gene was temporarily named bromodomain-containing 5 (Brd5) and was renamed bromodomain-containing 4 (Brd4). [provided by RefSeq]. Publication Note: This RefSeq record includes a subset of the publications that are available for this gene. Please see the Entrez Gene record to access additional publications.
Bri3bp	HCP	1	1				1	3	chr5	+	125921937	125941255	NM_029752	76809	NP_084028	BRI3-binding protein
Brp44	ICP			1				1	chr1	+	167391338	167411345	NM_027430	70456	NP_081706	brain protein 44
Brp44l	HCP	1	1	1	1	1	1	6	chr17	+	8476677	8490526	NM_018819	55951	NP_061289	brain protein 44-like protein
Bscl2	ICP				1		1	2	chr19	+	8911956	8923173	NM_001136064	14705	NP_001129536	seipin
Bsn	HCP	1	1	1		1	1	5	chr9	-	108092714	107998352	NM_007567	12217	NP_031593	protein bassoon
Btbd1	HCP			1	1		1	3	chr7	-	88974317	88936959	NM_146193	83962	NP_666305	BTB/POZ domain-containing protein 1
Btbd10	HCP	1	1	1	1	1	1	6	chr7	-	120512853	120459157	NM_133700	68815	NP_598461	BTB/POZ domain-containing protein 10
Btbd11	LCP	1	1	1	1	1	1	6	chr10	+	85061155	85123037	NM_001017525	74007	NP_001017525	ankyrin repeat and BTB/POZ domain-containing
Btbd9	HCP	1	1	1	1	1	1	6	chr17	-	30713232	30352468	NM_027060	224671	NP_081336	BTB/POZ domain-containing protein 9
Btf3	HCP		1					1	chr13	-	99086922	99079851	NM_145455	218490	NP_663430	transcription factor BTF3 isoform 1
Btf3	HCP		1					1	chr13	-	99086961	99079851	NM_001170540	218490	NP_001164011	transcription factor BTF3 isoform 2
Btg1	HCP	1	1		1	1	1	5	chr10	+	96079634	96085445	NM_007569	12226	NP_031595	protein BTG1
Btg2	HCP	1	1	1	1	1	1	6	chr1	-	135975732	135971441	NM_007570	12227	NP_031596	protein BTG2
Bud31	HCP	1	1	1	1	1	1	6	chr5	+	145901265	145908943	NM_001008705	231889	NP_001008705	protein BUD31 homolog
Bzw1	HCP	1						1	chr1	+	58449979	58463392	NM_025824	66882	NP_080100	basic leucine zipper and W2 domain-containing
Bzw2	ICP	1	1	1	1	1	1	6	chr12	-	36883412	36818421	NM_025840	66912	NP_080116	basic leucine zipper and W2 domain-containing
C030046E11Rik	HCP	1	1			1	1	4	chr19	+	29596771	29680411	NM_001081319	226089	NP_001074788	protein RIC1 homolog
C130036L24Rik	HCP				1			1	chr1	+	88256148	88264539	NR_015507	319336
C130039O16Rik	ICP			1				1	chr12	-	85534965	85490122	NM_001163502	238317	NP_001156974	hypothetical protein LOC238317
C130050O18Rik	LCP	1	1	1	1	1	1	6	chr5	+	139882340	139892046	NM_177000	319772	NP_795974	hypothetical protein LOC319772
C1ql1	HCP	1	1	1	1	1	1	6	chr11	-	102807775	102800577	NM_011795	23829	NP_035925	C1q-related factor precursor
C1ql4	HCP	1	1	1	1	1	1	6	chr15	-	98918159	98915184	NM_001024702	239659	NP_001019873	complement C1q-like protein 4 precursor
C1qtnf9	LCP	1	1	1				3	chr14	+	61386970	61399705	NM_183175	239126	NP_898998	complement C1q tumor necrosis factor-related
C2cd4d	LCP	1	1	1	1	1	1	6	chr3	+	94166365	94168489	NM_001136117	271944	NP_001129589	C2 calcium-dependent domain-containing protein
C530005A16Rik	ICP	1	1	1	1	1	1	6	chr4	-	116270235	116262337	NR_029450	654318
C630043F03Rik	HCP	1	1	1				3	chr4	+	71862277	71864964	NR_027923	68285
C8g	HCP	1	1	1	1			4	chr2	-	25356026	25354175	NM_027062	69379	NP_081338	complement component C8 gamma chain precursor
Cab39l	HCP	1	1	1	1	1	1	6	chr14	+	60059817	60167740	NM_026908	69008	NP_081184	calcium-binding protein 39-like
Cabp7	HCP	1		1				2	chr11	-	4646781	4638823	NM_138948	192650	NP_620398	calcium-binding protein 7
Cacna1g	HCP	1	1	1	1		1	5	chr11	-	94335512	94269704	NM_001177890	12291	NP_001171361	calcium channel, voltage-dependent, T type,
Cacna1h	HCP	1						1	chr17	-	25570728	25511231	NM_001163691	58226	NP_001157163	voltage-dependent T-type calcium channel subunit	Voltage-dependent Ca(2+) channels mediate the entry of Ca(2+) ions into excitable cells and are involved in a variety of Ca(2+)-dependent processes, including muscle contraction, hormone or neurotransmitter release, and gene expression. The protein encoded by this gene is an integral membrane protein that belongs to the calcium channel alpha-1 subunits family. Two transcript variants encoding dif…
Cacna2d3	HCP	1	1		1		1	4	chr14	-	30535050	29718128	NM_009785	12294	NP_033915	voltage-dependent calcium channel subunit
Cacnb1	HCP	1	1	1	1	1	1	6	chr11	-	97883941	97866238	NM_031173	12295	NP_112450	voltage-dependent L-type calcium channel subunit
Cadm2	ICP	1	1	1	1	1	1	6	chr16	-	67621153	66655665	NM_001145977	239857	NP_001139449	cell adhesion molecule 2 isoform 2
Calb2	HCP	1	1	1	1	1	1	6	chr8	-	112692106	112666437	NM_007586	12308	NP_031612	calretinin
Calml4	ICP	1	1	1		1	1	5	chr9	+	62705910	62723724	NM_001102468	75600	NP_001095938	calmodulin-like protein 4 isoform b
Calr	HCP	1	1	1	1	1	1	6	chr8	-	87370830	87365986	NM_007591	12317	NP_031617	calreticulin precursor
Camk2n2	HCP	1	1	1	1		1	5	chr16	-	20621351	20619287	NM_028420	73047	NP_082696	calcium/calmodulin-dependent protein kinase II
Caml	HCP	1	1	1	1			4	chr13	+	55724365	55733777	NM_007596	12328	NP_031622	calcium signal-modulating cyclophilin ligand
Camsap1	HCP	1	1	1	1	1	1	6	chr2	-	25838802	25782357	NM_001115076	227634	NP_001108548	calmodulin-regulated spectrin-associated protein
Camta1	HCP	1	1		1	1	1	5	chr4	-	151235877	151164680	NM_001195565	100072	NP_001182494	calmodulin-binding transcription activator 1
Canx	HCP		1			1		2	chr11	-	50139175	50107458	NM_007597	12330	NP_031623	calnexin precursor
Capg	LCP	1	1	1	1	1	1	6	chr6	+	72499442	72512974	NM_001042534	12332	NP_001035999	macrophage-capping protein isoform 2
Capn1	ICP	1	1	1	1	1	1	6	chr19	-	6015825	5988544	NM_001110504	12333	NP_001103974	calpain-1 catalytic subunit
Capn1	ICP	1	1	1	1	1	1	6	chr19	-	6015247	5988544	NM_007600	12333	NP_031626	calpain-1 catalytic subunit
Capn3	LCP				1		1	2	chr2	+	120302644	120330655	NM_001109761	12335	NP_001103231	calpain-3 isoform b
Capn9	LCP	1		1	1	1	1	5	chr8	+	127100010	127142631	NM_023709	73647	NP_076198	calpain-9
Capzb	HCP	1	1	1	1	1	1	6	chr4	+	138748845	138847727	NM_009798	12345	NP_033928	F-actin-capping protein subunit beta isoform b
Capzb	HCP	1	1	1	1	1	1	6	chr4	+	138748893	138847673	NM_001037761	12345	NP_001032850	F-actin-capping protein subunit beta isoform a
Car10	HCP	1	1	1				3	chr11	+	92960603	93463065	NM_028296	72605	NP_082572	carbonic anhydrase-related protein 10
Car13	ICP	1	1	1	1	1	1	6	chr3	+	14641726	14663002	NM_024495	71934	NP_078771	carbonic anhydrase 13
Car15	LCP	1	1	1	1	1	1	6	chr16	-	17838279	17835368	NM_030558	80733	NP_085035	carbonic anhydrase 15 precursor
Car5a	LCP	1	1		1	1	1	5	chr8	-	124468812	124440043	NM_007608	12352	NP_031634	carbonic anhydrase 5A, mitochondrial precursor
Car7	ICP	1	1	1		1	1	5	chr8	+	107064706	107074243	NM_053070	12354	NP_444300	carbonic anhydrase 7
Card14	LCP				1			1	chr11	+	119176100	119206689	NM_130886	170720	NP_570956	caspase recruitment domain-containing protein
Card6	LCP	1	1	1		1		4	chr15	-	5058533	5047438	NM_001163138	239319	NP_001156610	caspase recruitment domain family, member 6
Carm1	HCP	1	1	1	1	1	1	6	chr9	+	21351337	21393909	NM_153141	59035	NP_694781	histone-arginine methyltransferase CARM1 isoform
Casc5	HCP	1	1	1	1	1	1	6	chr2	+	118872854	118929857	NM_029617	76464	NP_083893	protein CASC5
Cask	HCP	1	1	1	1	1	1	6	chrX	-	13423667	13094207	NM_009806	12361	NP_033936	peripheral plasma membrane protein CASK
Casp3	HCP	1						1	chr8	+	47702802	47724062	NM_009810	12367	NP_033940	caspase-3
Catsper3	LCP	1	1	1	1	1	1	6	chr13	+	55885939	55910359	NM_029772	76856	NP_084048	cation channel sperm-associated protein 3
Catsper4	LCP				1	1	1	3	chr4	-	133783298	133767882	NM_001130030	329954	NP_001123502	cation channel sperm-associated protein 4
Cblb	HCP	1	1					2	chr16	+	52031661	52208159	NM_001033238	208650	NP_001028410	E3 ubiquitin-protein ligase CBL-B
Cblc	ICP						1	1	chr7	-	20382158	20365066	NM_001161844	80794	NP_001155316	signal transduction protein CBL-C isoform 2
Cbln4	ICP				1	1		2	chr2	-	171868966	171861835	NM_175631	228942	NP_783439	cerebellin-4 precursor
Cbx3	HCP	1	1	1		1	1	5	chr6	+	51420614	51433703	NM_007624	12417	NP_031650	chromobox protein homolog 3
Cbx8	HCP	1	1	1	1	1	1	6	chr11	-	118902227	118899749	NM_013926	30951	NP_038954	chromobox protein homolog 8
Ccbp2	LCP	1			1	1	1	4	chr9	+	121807581	121820182	NM_021609	59289	NP_067622	chemokine-binding protein 2
Ccdc102a	ICP	1	1	1	1	1	1	6	chr8	-	97441998	97426768	NM_001033533	234582	NP_001028705	coiled-coil domain-containing protein 102A
Ccdc104	HCP				1			1	chr11	-	29147272	29121535	NM_025740	216618	NP_080016	coiled-coil domain-containing protein 104
Ccdc106	ICP		1		1			2	chr7	+	5008327	5012386	NM_146178	232821	NP_666290	coiled-coil domain-containing protein 106
Ccdc109b	ICP		1	1		1		3	chr3	-	129673124	129617877	NM_025779	66815	NP_080055	coiled-coil domain-containing protein 109B
Ccdc110	ICP	1		1			1	3	chr8	+	47020002	47029499	NM_001033246	212392	NP_001028418	coiled-coil domain-containing protein 110
Ccdc111	HCP	1						1	chr8	-	47702554	47660947	NM_001001184	408022	NP_001001184	coiled-coil domain-containing protein 111
Ccdc117	ICP			1				1	chr11	-	5442220	5428890	NM_134033	104479	NP_598794	coiled-coil domain-containing protein 117
Ccdc121	LCP	1		1	1	1		4	chr1	-	183441582	183439763	NM_207280	403180	NP_997163	coiled-coil domain containing 121
Ccdc126	HCP					1		1	chr6	+	49269351	49291580	NM_175098	57895	NP_780307	coiled-coil domain-containing protein 126
Ccdc137	HCP				1	1	1	3	chr11	+	120319442	120325667	NM_152807	67291	NP_690020	coiled-coil domain-containing protein 137
Ccdc148	HCP	1	1	1	1	1	1	6	chr2	-	58998684	58674108	NM_001001178	227933	NP_001001178	coiled-coil domain-containing protein 148
Ccdc154	LCP	1	1	1	1			4	chr17	+	25299405	25308858	NM_001079929	207209	NP_001073398	coiled-coil domain-containing protein 154
Ccdc157	HCP		1					1	chr11	-	4060296	4041126	NM_177616	216516	NP_808284	coiled-coil domain-containing protein 157
Ccdc17	LCP	1	1	1	1	1	1	6	chr4	+	116269334	116272871	NM_001037916	622665	NP_001033005	coiled-coil domain-containing protein 17
Ccdc18	HCP	1				1		2	chr5	+	108561932	108661968	NM_028481	73254	NP_082757	coiled-coil domain-containing protein 18
Ccdc21	HCP						1	1	chr4	-	133743000	133685772	NM_144527	70012	NP_653110	coiled-coil domain-containing protein 21
Ccdc27	ICP	1	1					2	chr4	-	153416786	153400752	NM_001033455	381580	NP_001028627	coiled-coil domain-containing protein 27
Ccdc40	HCP	1	1	1	1	1	1	6	chr11	+	119089885	119126526	NM_175430	207607	NP_780639	coiled-coil domain-containing protein 40
Ccdc45	HCP	1	1		1	1		4	chr11	+	106650565	106680175	NM_001166685	320162	NP_001160157	coiled-coil domain-containing protein 45 isoform
Ccdc66	HCP	1	1	1	1	1	1	6	chr14	-	28321646	28295595	NM_177111	320234	NP_796085	coiled-coil domain-containing protein 66
Ccdc81	ICP	1					1	2	chr7	-	97052139	97014657	NM_001162979	70884	NP_001156451	coiled-coil domain-containing protein 81
Ccdc85b	ICP	1			1	1	1	4	chr19	-	5457549	5453162	NM_198616	240514	NP_941018	coiled-coil domain-containing protein 85B
Ccdc9	HCP	1	1	1	1	1	1	6	chr7	-	16872144	16859390	NM_001136471	243846	NP_001129943	coiled-coil domain-containing protein 9 isoform
Ccdc92	HCP	1	1	1		1	1	5	chr5	-	125342591	125314801	NM_144819	215707	NP_659068	coiled-coil domain-containing protein 92
Ccdc99	HCP	1	1	1	1	1	1	6	chr11	-	34647143	34622686	NM_027411	70385	NP_081687	protein Spindly
Ccl17	LCP			1		1	1	3	chr8	+	97334352	97335936	NM_011332	20295	NP_035462	chemokine (C-C motif) ligand 17
Ccl22	LCP	1		1	1	1	1	5	chr8	+	97269583	97275288	NM_009137	20299	NP_033163	C-C motif chemokine 22 precursor
Ccl24	LCP	1			1			2	chr5	-	136048913	136045806	NM_019577	56221	NP_062523	C-C motif chemokine 24 precursor
Ccnd1	ICP	1	1	1	1	1	1	6	chr7	-	152125830	152115835	NM_007631	12443	NP_031657	G1/S-specific cyclin-D1
Ccne2	HCP	1	1	1		1	1	5	chr4	+	11118500	11131829	NM_001037134	12448	NP_001032211	G1/S-specific cyclin-E2 isoform 1
Ccne2	HCP	1	1	1		1	1	5	chr4	+	11118855	11131926	NM_009830	12448	NP_033960	G1/S-specific cyclin-E2 isoform 2
Ccnf	HCP	1	1	1		1	1	5	chr17	-	24388354	24360176	NM_007634	12449	NP_031660	cyclin-F
Ccnh	HCP	1						1	chr13	+	85329081	85353328	NM_023243	66671	NP_075732	cyclin-H
Ccnk	HCP	1	1		1	1	1	5	chr12	+	109417947	109441569	NM_009832	12454	NP_033962	cyclin-K
Ccnl1	HCP			1				1	chr3	-	65762147	65750072	NM_019937	56706	NP_064321	cyclin-L1
Ccnl2	HCP	1			1		1	3	chr4	+	155186597	155198652	NM_207678	56036	NP_997561	cyclin-L2
Ccny	HCP	1		1			1	3	chr18	-	9450148	9314041	NM_026484	67974	NP_080760	cyclin-Y
Ccr7	LCP	1						1	chr11	-	99016391	99005512	NM_007719	12775	NP_031745	C-C chemokine receptor type 7 precursor
Ccs	HCP						1	1	chr19	-	4839322	4825365	NM_016892	12460	NP_058588	copper chaperone for superoxide dismutase
Cd151	ICP	1	1	1	1	1	1	6	chr7	+	148653260	148657380	NM_009842	12476	NP_033972	CD151 antigen
Cd151	LCP	1	1	1	1	1	1	6	chr7	+	148654687	148657380	NM_001111050	12476	NP_001104520	CD151 antigen
Cd19	LCP				1			1	chr7	-	133558384	133551961	NM_009844	12478	NP_033974	B-lymphocyte antigen CD19 precursor
Cd22	LCP		1					1	chr7	-	31664047	31650422	NM_009845	12483	NP_033975	B-cell receptor CD22
Cd27	LCP	1			1	1	1	4	chr6	-	125187045	125182639	NM_001042564	21940	NP_001036029	CD27 antigen isoform b
Cd276	LCP	1	1	1	1	1	1	6	chr9	-	58388747	58372106	NM_133983	102657	NP_598744	CD276 antigen precursor
Cd300e	LCP	1	1	1	1	1	1	6	chr11	-	114923352	114913230	NM_172050	217306	NP_742047	CMRF35-like molecule 2 precursor
Cd34	ICP			1	1			2	chr1	+	196765014	196787486	NM_001111059	12490	NP_001104529	hematopoietic progenitor cell antigen CD34
Cd3eap	ICP	1						1	chr7	-	19944832	19941357	NM_145822	70333	NP_665821	DNA-directed RNA polymerase I subunit RPA34
Cd40	LCP	1	1	1	1	1	1	6	chr2	+	164881135	164897154	NM_170703	21939	NP_733804	tumor necrosis factor receptor superfamily
Cd44	LCP	1	1	1	1		1	5	chr2	-	102741822	102651299	NM_001039151	12505	NP_001034240	CD44 antigen isoform c precursor
Cd46	ICP					1		1	chr1	-	196918442	196868093	NM_010778	17221	NP_034908	membrane cofactor protein precursor
Cd47	HCP		1					1	chr16	+	49855766	49911796	NM_010581	16423	NP_034711	leukocyte surface antigen CD47
Cd70	LCP			1		1	1	3	chr17	-	57289200	57285419	NM_011617	21948	NP_035747	CD70 antigen
Cd81	HCP	1	1	1	1	1	1	6	chr7	+	150238654	150253835	NM_133655	12520	NP_598416	CD81 antigen
Cd82	ICP	1	1		1	1	1	5	chr2	-	93303103	93259272	NM_001136055	12521	NP_001129527	CD82 antigen isoform 2
Cd82	ICP	1	1		1	1	1	5	chr2	-	93302653	93259268	NM_007656	12521	NP_031682	CD82 antigen isoform 1
Cdc25b	ICP	1	1	1	1	1	1	6	chr2	+	131012686	131024233	NM_001111075	12531	NP_001104545	M-phase inducer phosphatase 2 isoform b
Cdc37	HCP	1	1		1	1		4	chr9	-	20954350	20942984	NM_016742	12539	NP_058022	hsp90 co-chaperone Cdc37
Cdc40	HCP	1	1	1	1	1	1	6	chr10	-	40602949	40552698	NM_027879	71713	NP_082155	pre-mRNA-processing factor 17
Cdc42bpb	HCP		1					1	chr12	-	112615929	112531182	NM_183016	217866	NP_898837	serine/threonine-protein kinase MRCK beta
Cdc42bpg	HCP	1	1	1	1	1	1	6	chr19	+	6306456	6325652	NM_001033342	240505	NP_001028514	serine/threonine-protein kinase MRCK gamma
Cdc42ep4	ICP	1					1	2	chr11	-	113613129	113588163	NM_001163346	56699	NP_001156818	cdc42 effector protein 4
Cdc42ep4	HCP	1					1	2	chr11	-	113612474	113588163	NM_020006	56699	NP_064390	cdc42 effector protein 4
Cdc73	HCP	1	1	1	1	1	1	6	chr1	-	145549814	145454628	NM_145991	214498	NP_666103	parafibromin
Cdca4	HCP	1	1	1	1	1	1	6	chr12	-	114067600	114058445	NM_028023	71963	NP_082299	cell division cycle-associated protein 4
Cdcp2	LCP			1				1	chr4	+	106769495	106780353	NM_172873	242603	NP_766461	CUB domain-containing protein 2 precursor
Cdh2	HCP	1				1	1	3	chr18	-	16967558	16747385	NM_007664	12558	NP_031690	cadherin-2 precursor
Cdh23	LCP	1	1	1	1	1	1	6	chr10	-	60159238	59766021	NM_023370	22295	NP_075859	cadherin-23 precursor
Cdh24	HCP		1	1				2	chr14	-	55260201	55250828	NM_199470	239096	NP_955764	cadherin-24 precursor
Cdh4	HCP	1	1			1	1	4	chr2	+	179177182	179634080	NM_009867	12561	NP_033997	cadherin-4 precursor
Cdh8	HCP		1	1				2	chr8	-	101940357	101554282	NM_007667	12564	NP_031693	cadherin-8 isoform 2
Cdhr2	LCP	1	1	1	1	1	1	6	chr13	+	54802823	54838023	NM_001033364	268663	NP_001028536	protocadherin 24
Cdhr5	LCP	1	1	1	1	1	1	6	chr7	-	148462685	148454983	NM_028069	72040	NP_082345	cadherin-related family member 5 isoform 2
Cdk13	HCP	1	1			1	1	4	chr13	-	17896931	17807795	NM_027118	69562	NP_081394	cell division protein kinase 13 isoform 2
Cdk14	HCP	1					1	2	chr5	-	5380251	4803384	NM_011074	18647	NP_035204	cell division protein kinase 14
Cdk19	HCP	1	1			1		3	chr10	+	40069113	40203624	NM_198164	78334	NP_937807	cell division protein kinase 19 isoform 2
Cdk2ap2	HCP	1			1	1		3	chr19	+	4097350	4099017	NM_026373	52004	NP_080649	cyclin-dependent kinase 2-associated protein 2
Cdk5	HCP	1	1	1	1	1	1	6	chr5	-	23929348	23924059	NM_007668	12568	NP_031694	cell division protein kinase 5
Cdkn1c	HCP	1	1	1	1	1	1	6	chr7	-	150646955	150644243	NM_009876	12577	NP_034006	cyclin-dependent kinase inhibitor 1C isoform 2
Cdkn2b	HCP			1	1		1	3	chr4	-	88956941	88952197	NM_007670	12579	NP_031696	cyclin-dependent kinase 4 inhibitor B
Cdkn2d	HCP	1	1	1	1	1	1	6	chr9	+	123836859	123839607	NM_009878	12581	NP_034008	cyclin-dependent kinase 4 inhibitor D
Cdnf	HCP				1			1	chr2	+	3430336	3443648	NM_177647	227526	NP_808315	cerebral dopamine neurotrophic factor precursor
Cdr2	HCP	1	1	1	1	1	1	6	chr7	-	128125826	128100549	NM_007672	12585	NP_031698	cerebellar degeneration-related protein 2
Cds2	HCP	1	1	1	1	1	1	6	chr2	+	132088992	132137777	NM_138651	110911	NP_619592	phosphatidate cytidylyltransferase 2
Cdt1	HCP	1	1	1	1	1	1	6	chr8	+	125091914	125097030	NM_026014	67177	NP_080290	DNA replication factor Cdt1
Cebpa	HCP	1	1	1	1	1	1	6	chr7	+	35904311	35906951	NM_007678	12606	NP_031704	CCAAT/enhancer-binding protein alpha
Cebpb	HCP	1	1	1	1	1	1	6	chr2	+	167514414	167515918	NM_009883	12608	NP_034013	CCAAT/enhancer-binding protein beta
Cecr5	HCP	1	1		1	1		4	chr6	-	120481317	120459511	NM_144815	214932	NP_659064	cat eye syndrome chromosome region, candidate 5
Celf3	LCP		1	1	1	1		4	chr3	+	94282752	94296115	NM_172434	78784	NP_766022	CUGBP Elav-like family member 3
Cenpf	HCP	1	1	1	1	1	1	6	chr1	-	191511965	191464492	NM_001081363	108000	NP_001074832	centromere protein F
Cenpt	ICP	1	1	1	1	1	1	6	chr8	-	108375908	108368577	NM_177150	320394	NP_796124	centromere protein T
Cep152	HCP					1	1	2	chr2	-	125450849	125388823	NM_001081091	99100	NP_001074560	centrosomal protein of 152 kDa
Cep57	HCP	1	1	1	1	1	1	6	chr9	-	13631537	13612231	NM_026665	74360	NP_080941	centrosomal protein of 57 kDa
Ces2e	LCP						1	1	chr8	+	107450159	107458572	NM_172759	234673	NP_766347	carboxylesterase 5
Ces2f	LCP	1	1	1	1	1	1	6	chr8	+	107471255	107479862	NM_001079865	71903	NP_001073334	carboxylesterase 2F
Cetn2	HCP						1	1	chrX	-	70163683	70158903	NM_019405	26370	NP_062278	centrin-2
Chaf1b	HCP			1				1	chr16	+	93884145	93906351	NM_028083	110749	NP_082359	chromatin assembly factor 1 subunit B
Chat	LCP	1	1	1	1	1	1	6	chr14	-	33279095	33221388	NM_009891	12647	NP_034021	choline O-acetyltransferase
Chchd4	HCP	1	1		1	1	1	5	chr6	-	91423417	91414269	NM_133928	72170	NP_598689	mitochondrial intermembrane space import and
Chchd7	HCP						1	1	chr4	+	3866060	3870672	NM_181391	66433	NP_852056	coiled-coil-helix-coiled-coil-helix
Chchd7	HCP						1	1	chr4	+	3866034	3870672	NM_001190324	66433	NP_001177253	coiled-coil-helix-coiled-coil-helix
Chic2	HCP	1	1	1	1	1	1	6	chr5	-	75440651	75402448	NM_028850	74277	NP_083126	cysteine-rich hydrophobic domain 2 protein
Chmp1a	HCP	1	1	1	1	1	1	6	chr8	-	125736688	125728160	NM_145606	234852	NP_663581	charged multivesicular body protein 1a
Chpf	ICP		1					1	chr1	-	75476046	75471143	NM_001001565	74241	NP_001001565	chondroitin sulfate synthase 2 isoform b
Chrm3	ICP	1			1	1		3	chr13	-	10360049	9875858	NM_033269	12671	NP_150372	muscarinic acetylcholine receptor M3
Chrm4	HCP	1	1		1	1	1	5	chr2	+	91762345	91769986	NM_007699	12672	NP_031725	muscarinic acetylcholine receptor M4
Chrna4	HCP		1	1				2	chr2	-	180773882	180757015	NM_015730	11438	NP_056545	neuronal acetylcholine receptor subunit alpha-4
Chrng	LCP	1	1	1	1	1	1	6	chr1	+	89102385	89108410	NM_009604	11449	NP_033734	acetylcholine receptor subunit gamma precursor
Chst13	ICP	1	1	1	1	1	1	6	chr6	-	90275179	90258344	NM_027928	71797	NP_082204	carbohydrate sulfotransferase 13
Chst3	ICP	1	1	1	1	1	1	6	chr10	-	59682008	59644275	NM_016803	53374	NP_058083	carbohydrate sulfotransferase 3
Chst8	HCP	1	1	1	1	1		5	chr7	-	35597730	35459486	NM_175140	68947	NP_780349	carbohydrate sulfotransferase 8
Chtf18	HCP	1	1	1	1	1	1	6	chr17	-	25864360	25855974	NM_145409	214901	NP_663384	chromosome transmission fidelity protein 18
Ciao1	HCP	1	1	1	1			4	chr2	-	127073552	127066673	NM_025296	26371	NP_079572	probable cytosolic iron-sulfur protein assembly
Ciapin1	HCP	1						1	chr8	-	97362240	97343718	NM_134141	109006	NP_598902	anamorsin
Ciita	LCP			1	1			2	chr16	+	10488371	10527657	NM_007575	12265	NP_031601	MHC class II transactivator
Cilp2	ICP		1					1	chr8	-	72411291	72404264	NM_026818	68709	NP_081094	cartilage intermediate layer protein 2
Cirbp	HCP	1	1	1	1	1	1	6	chr10	+	79630585	79634398	NM_007705	12696	NP_031731	cold-inducible RNA-binding protein
Cited2	HCP		1					1	chr10	+	17443033	17445480	NM_010828	17684	NP_034958	cbp/p300-interacting transactivator 2
Ckap2l	HCP					1		1	chr2	-	129122948	129093945	NM_181589	70466	NP_853620	cytoskeleton-associated protein 2-like
Cks2	HCP	1	1	1	1	1	1	6	chr13	+	51740600	51746031	NM_025415	66197	NP_079691	cyclin-dependent kinases regulatory subunit 2
Clcn3	HCP	1	1	1	1	1	1	6	chr8	-	63462108	63389185	NM_007711	12725	NP_031737	H(+)/Cl(-) exchange transporter 3 isoform a
Cldn19	LCP	1	1	1	1	1	1	6	chr4	+	118928073	118932460	NM_001038590	242653	NP_001033679	claudin-19 isoform 1	This gene encodes a member of the claudin family. Claudins are integral membrane proteins and components of tight junction strands. Tight junction strands serve as a physical barrier to prevent solutes and water from passing freely through the paracellular space between epithelial or endothelial cell sheets, and also play critical roles in maintaining cell polarity and signal transductions. siRNA…
Cldn19	LCP	1	1	1	1	1	1	6	chr4	+	118928045	118935043	NM_153105	242653	NP_694745	claudin-19 isoform 2	This gene encodes a member of the claudin family. Claudins are integral membrane proteins and components of tight junction strands. Tight junction strands serve as a physical barrier to prevent solutes and water from passing freely through the paracellular space between epithelial or endothelial cell sheets, and also play critical roles in maintaining cell polarity and signal transductions. siRNA…
Cldn4	LCP	1	1	1		1	1	5	chr5	-	135422804	135420992	NM_009903	12740	NP_034033	claudin-4	This gene encodes a member of the claudin family. Claudins are integral membrane proteins and components of tight junction strands. Tight junction strands serve as a physical barrier to prevent solutes and water from passing freely through the paracellular space between epithelial or endothelial cell sheets, and also play critical roles in maintaining cell polarity and signal transductions. The p…
Cldn5	ICP	1	1	1	1		1	5	chr16	+	18776939	18778355	NM_013805	12741	NP_038833	claudin-5	This gene encodes a member of the claudin family. Claudins are integral membrane proteins and components of tight junction strands. Tight junction strands serve as a physical barrier to prevent solutes and water from passing freely through the paracellular space between epithelial or endothelial cell sheets, and also play critical roles in maintaining cell polarity and signal transductions. The p…
Cldnd2	LCP			1	1			2	chr7	+	50696185	50698690	NM_028849	74276	NP_083125	claudin domain-containing protein 2
Clec18a	LCP		1			1	1	3	chr8	-	113605608	113593396	NM_181549	353287	NP_853527	C-type lectin domain family 18 member A
Clip1	HCP		1			1	1	3	chr5	-	124134300	124029078	NM_019765	56430	NP_062739	CAP-Gly domain-containing linker protein 1
Clip3	ICP		1					1	chr7	+	31076771	31093386	NM_001081114	76686	NP_001074583	CAP-Gly domain-containing linker protein 3
Clk3	HCP	1	1	1			1	4	chr9	-	57613667	57598517	NM_007713	102414	NP_031739	dual specificity protein kinase CLK3
Cln3	HCP	1	1	1			1	4	chr7	-	133726750	133714913	NM_009907	12752	NP_034037	battenin
Cln8	ICP	1		1			1	3	chr8	+	14888535	14901719	NM_012000	26889	NP_036130	protein CLN8
Clptm1l	HCP				1			1	chr13	+	73741748	73758053	NM_146047	218335	NP_666159	cleft lip and palate transmembrane protein
Clu	LCP	1	1	1	1	1	1	6	chr14	+	66587319	66600382	NM_013492	12759	NP_038520	clusterin precursor
Cml1	HCP	1	1	1	1	1	1	6	chr6	-	85865671	85860147	NM_023160	66116	NP_075649	probable N-acetyltransferase CML1
Cmpk1	HCP	1	1	1	1		1	5	chr4	-	114659833	114633217	NM_025647	66588	NP_079923	UMP-CMP kinase
Cmtm2a	LCP				1		1	2	chr8	-	106817081	106804941	NM_027022	73381	NP_081298	CKLF-like MARVEL transmembrane domain-containing
Cmtm2b	LCP	1	1	1	1	1	1	6	chr8	+	106846136	106854656	NM_028524	75502	NP_082800	CKLF-like MARVEL transmembrane domain-containing
Cmtm3	ICP	1	1	1	1	1	1	6	chr8	+	106864493	106871572	NM_024217	68119	NP_077179	CKLF-like MARVEL transmembrane domain-containing
Cmtm8	ICP	1	1	1	1	1	1	6	chr9	-	114753270	114698462	NM_027294	70031	NP_081570	CKLF-like MARVEL transmembrane domain-containing
Cmya5	ICP	1	1					2	chr13	-	93914679	93810669	NM_023821	76469	NP_076310	cardiomyopathy-associated protein 5
Cnbp	HCP	1	1			1		3	chr6	-	87801100	87792608	NM_013493	12785	NP_038521	cellular nucleic acid-binding protein isoform 1
Cndp1	LCP		1	1	1		1	4	chr18	-	84819487	84779900	NM_177450	338403	NP_803233	beta-Ala-His dipeptidase
Cnga3	ICP	1		1	1	1	1	5	chr1	+	37276105	37320229	NM_009918	12790	NP_034048	cyclic nucleotide-gated cation channel alpha-3
Cnksr2	HCP	1	1	1	1	1	1	6	chrX	-	154481042	154259504	NM_177751	245684	NP_808419	connector enhancer of kinase suppressor of ras
Cnnm2	HCP	1	1			1		3	chr19	+	46836098	46953070	NM_001102471	94219	NP_001095941	metal transporter CNNM2 isoform b
Cnot2	HCP	1	1	1	1	1	1	6	chr10	-	116018567	115946846	NM_001037848	72068	NP_001032937	CCR4-NOT transcription complex subunit 2 isoform
Cnot7	HCP	1	1	1			1	4	chr8	-	41596658	41578389	NM_011135	18983	NP_035265	CCR4-NOT transcription complex subunit 7
Cnpy2	ICP			1				1	chr10	+	127759514	127764243	NM_019953	56530	NP_064337	protein canopy homolog 2 precursor
Cnr1	HCP	1	1	1	1	1	1	6	chr4	+	34011606	34035806	NM_007726	12801	NP_031752	cannabinoid receptor 1
Cntfr	ICP	1	1	1	1	1	1	6	chr4	-	41644123	41616705	NM_001146080	12804	NP_001139552	ciliary neurotrophic factor receptor subunit
Cntfr	HCP	1	1	1	1	1	1	6	chr4	-	41642477	41604528	NM_001136056	12804	NP_001129528	ciliary neurotrophic factor receptor subunit
Cntn4	ICP				1		1	2	chr6	+	105627738	106624264	NM_173004	269784	NP_766592	contactin-4 isoform 2
Cntn5	ICP			1	1	1	1	4	chr9	-	10904726	9660890	NM_001033359	244682	NP_001028531	contactin-5 isoform 2
Cntn5	ICP			1	1	1	1	4	chr9	-	10904775	9660890	NM_001170787	244682	NP_001164258	contactin-5 isoform 1
Cog2	HCP	1	1	1	1	1	1	6	chr8	+	127044666	127075907	NM_029746	76332	NP_084022	conserved oligomeric Golgi complex subunit 2
Col14a1	ICP	1	1	1	1	1	1	6	chr15	+	55139304	55352358	NM_181277	12818	NP_851794	collagen alpha-1(XIV) chain
Col18a1	LCP	1	1	1	1	1	1	6	chr10	-	76576450	76514923	NM_001109991	12822	NP_001103461	collagen alpha-1(XVIII) chain isoform 1
Col25a1	HCP	1	1	1	1	1	1	6	chr3	+	129883795	130298050	NM_029838	77018	NP_084114	collagen alpha-1(XXV) chain isoform 1
Col4a1	HCP	1	1	1	1	1	1	6	chr8	-	11312826	11198422	NM_009931	12826	NP_034061	collagen alpha-1(IV) chain precursor
Col4a2	HCP	1	1	1	1	1	1	6	chr8	+	11312828	11449287	NM_009932	12827	NP_034062	collagen alpha-2(IV) chain preproprotein
Col4a3	ICP	1	1	1	1	1	1	6	chr1	+	82583495	82718634	NM_007734	12828	NP_031760	collagen alpha-3(IV) chain precursor
Col4a4	ICP	1	1	1	1	1	1	6	chr1	-	82583424	82447297	NM_007735	12829	NP_031761	collagen alpha-4(IV) chain precursor
Col5a1	HCP	1	1	1	1	1	1	6	chr2	+	27741944	27895030	NM_015734	12831	NP_056549	collagen alpha-1(V) chain precursor
Col8a2	HCP		1		1	1	1	4	chr4	+	125964037	125991574	NM_199473	329941	NP_955767	collagen alpha-2(VIII) chain precursor
Commd3	HCP					1		1	chr2	+	18594088	18597843	NM_147778	12238	NP_680087	COMM domain-containing protein 3
Copa	ICP				1	1	1	3	chr1	+	174012659	174052463	NM_009938	12847	NP_034068	coatomer subunit alpha
Cops8	HCP		1	1				2	chr1	+	92499999	92509916	NM_133805	108679	NP_598566	COP9 signalosome complex subunit 8
Coq9	HCP	1						1	chr8	+	97362316	97378795	NM_026452	67914	NP_080728	ubiquinone biosynthesis protein COQ9,
Coro7	ICP	1	1	1	1	1	1	6	chr16	-	4679720	4626883	NM_030205	78885	NP_084481	coronin-7
Cox5b	HCP	1	1	1	1	1	1	6	chr1	+	36748331	36750233	NM_009942	12859	NP_034072	cytochrome c oxidase subunit 5B, mitochondrial
Cox6a1	HCP	1	1	1	1	1	1	6	chr5	-	115798964	115795662	NM_007748	12861	NP_031774	cytochrome c oxidase subunit 6A1, mitochondrial
Cox6a2	LCP	1	1	1	1	1	1	6	chr7	-	135349880	135348948	NM_009943	12862	NP_034073	cytochrome c oxidase subunit 6A2, mitochondrial
Cpeb1	HCP				1	1	1	3	chr7	-	88599562	88492328	NM_007755	12877	NP_031781	cytoplasmic polyadenylation element-binding
Cpeb2	HCP	1	1	1			1	4	chr5	+	43624701	43680963	NM_175937	231207	NP_787951	cytoplasmic polyadenylation element-binding
Cpeb3	HCP		1					1	chr19	-	37281783	37095780	NM_198300	208922	NP_938042	cytoplasmic polyadenylation element-binding
Cplx2	ICP	1						1	chr13	+	54472712	54485278	NM_009946	12890	NP_034076	complexin-2
Cplx3	LCP	1	1			1	1	4	chr9	-	57454088	57447798	NM_146223	235415	NP_666335	complexin-3 precursor
Cpne3	ICP		1					1	chr4	-	19497251	19446398	NM_027769	70568	NP_082045	copine-3	Calcium-dependent membrane-binding proteins may regulate molecular events at the interface of the cell membrane and cytoplasm. This gene is one of several genes that encodes a calcium-dependent protein containing two N-terminal type II C2 domains and an integrin A domain-like sequence in the C-terminus. [provided by RefSeq].
Cpne5	HCP	1	1	1	1	1	1	6	chr17	-	29374735	29293465	NM_153166	240058	NP_694806	copine-5	Calcium-dependent membrane-binding proteins may regulate molecular events at the interface of the cell membrane and cytoplasm. This gene is one of several genes that encodes a calcium-dependent protein containing two N-terminal type II C2 domains and an integrin A domain-like sequence in the C-terminus. [provided by RefSeq]. Sequence Note: This RefSeq record was created from transcript and genomi…
Cpne6	LCP	1	1	1	1	1	1	6	chr14	+	56130196	56136268	NM_009947	12891	NP_034077	copine-6 isoform a	Calcium-dependent membrane-binding proteins may regulate molecular events at the interface of the cell membrane and cytoplasm. This gene is one of several genes that encodes a calcium-dependent protein containing two N-terminal type II C2 domains and an integrin A domain-like sequence in the C-terminus. Three transcript variants encoding two different isoforms have been found for this gene. [prov…
Cpne8	HCP	1	1	1	1	1	1	6	chr15	-	90509819	90473753	NM_001033851	66871	NP_001029023	copine-8 isoform 2	This gene encodes a member of the copine family of highly conserved, calcium-dependent phospholipid binding proteins. The encoded protein has two characteristic C2 domains and a VWFA domain and may play a role in membrane trafficking. A related pseudogene is found on chromosome 8. Alternatively spliced transcript variants encoding different isoforms have been described. [provided by RefSeq].
Cpsf7	HCP	1	1		1	1	1	5	chr19	+	10599733	10622225	NM_172302	269061	NP_758506	cleavage and polyadenylation specificity factor
Crb2	LCP	1	1		1	1	1	5	chr2	+	37631768	37654623	NM_001163566	241324	NP_001157038	crumbs homolog 2 precursor
Creb1	HCP	1	1	1	1	1	1	6	chr1	+	64579377	64651122	NM_001037726	12912	NP_001032815	cyclic AMP-responsive element-binding protein 1
Creb3l3	LCP			1	1	1	1	4	chr10	-	80561617	80547077	NM_145365	208677	NP_663340	cyclic AMP-responsive element-binding protein
Creld1	HCP	1	1	1	1	1	1	6	chr6	+	113433562	113443332	NM_133930	171508	NP_598691	cysteine-rich with EGF-like domain protein 1
Crip1	ICP	1	1	1	1	1	1	6	chr12	+	114390222	114392090	NM_007763	12925	NP_031789	cysteine-rich protein 1
Crkl	HCP	1	1					2	chr16	+	17452079	17486348	NM_007764	12929	NP_031790	crk-like protein
Crot	HCP		1					1	chr5	-	8997146	8966047	NM_023733	74114	NP_076222	peroxisomal carnitine O-octanoyltransferase
Cryab	LCP	1	1	1	1	1	1	6	chr9	+	50560862	50564738	NM_009964	12955	NP_034094	alpha-crystallin B chain
Cryzl1	HCP	1	1	1		1	1	5	chr16	-	91728844	91689702	NM_133679	66609	NP_598440	quinone oxidoreductase-like protein 1
Csde1	HCP	1	1		1	1	1	5	chr3	+	102824468	102862112	NM_001161854	229663	NP_001155326	cold shock domain-containing protein E1 isoform
Csf1	ICP	1	1	1	1	1	1	6	chr3	-	107563387	107543965	NM_007778	12977	NP_031804	macrophage colony-stimulating factor 1 isoform 1
Csk	HCP	1	1			1	1	4	chr9	-	57492987	57474452	NM_007783	12988	NP_031809	tyrosine-protein kinase CSK
Csmd1	HCP		1			1	1	3	chr8	-	17535385	15892544	NM_053171	94109	NP_444401	CUB and sushi domain-containing protein 1
Csnk1e	HCP	1	1		1	1	1	5	chr15	-	79272487	79248281	NM_013767	27373	NP_038795	casein kinase I isoform epsilon
Csnk1g2	HCP	1	1	1	1	1	1	6	chr10	+	80085524	80103516	NM_134002	103236	NP_598763	casein kinase I isoform gamma-2 isoform 1
Csnk1g2	LCP			1				1	chr10	+	80092400	80103516	NM_001159591	103236	NP_001153063	casein kinase I isoform gamma-2 isoform 2
Csnk2a1	HCP	1	1	1		1		4	chr2	+	152052575	152107587	NM_007788	12995	NP_031814	casein kinase II subunit alpha
Ctage5	HCP	1	1	1	1	1	1	6	chr12	+	60232439	60291207	NM_001165253	217615	NP_001158725	cutaneous T-cell lymphoma-associated antigen 5
Ctbp1	HCP	1	1	1	1	1	1	6	chr5	-	33617653	33590371	NM_001198861	13016	NP_001185790	C-terminal-binding protein 1 isoform 4
Cthrc1	ICP	1	1	1	1	1	1	6	chr15	+	38908477	38918665	NM_026778	68588	NP_081054	collagen triple helix repeat-containing protein
Ctnna3	HCP	1	1	1	1	1	1	6	chr10	+	62892845	64466415	NM_177612	216033	NP_808280	catenin alpha-3 isoform 1
Ctps2	LCP		1		1	1	1	4	chrX	+	159339491	159472473	NM_001168568	55936	NP_001162040	CTP synthase 2 isoform a
Ctps2	LCP		1		1	1	1	4	chrX	+	159339526	159472473	NM_001168571	55936	NP_001162043	CTP synthase 2 isoform b
Ctps2	ICP		1		1	1	1	4	chrX	+	159340102	159472473	NR_033143	55936
Ctsz	ICP						1	1	chr2	-	174264493	174252994	NM_022325	64138	NP_071720	cathepsin Z preproprotein
Ctxn1	ICP	1					1	2	chr8	-	4259274	4257645	NM_183315	330695	NP_899138	cortexin-1
Ctxn2	ICP			1	1		1	3	chr2	+	124962427	124973577	NM_001162934	381418	NP_001156406	cortexin-2
Cul4a	HCP	1	1	1	1	1	1	6	chr8	+	13105720	13147939	NM_146207	99375	NP_666319	cullin-4A
Cuta	HCP	1	1		1	1	1	5	chr17	-	27076413	27074916	NM_026307	67675	NP_080583	protein CutA isoform 1
Cuta	HCP	1	1		1	1	1	5	chr17	-	27076423	27074917	NM_026948	67675	NP_081224	protein CutA isoform 2
Cux1	HCP	1	1	1	1	1	1	6	chr5	-	137043301	136750114	NM_009986	13047	NP_034116	protein CASP isoform a
Cux1	HCP	1	1	1	1	1	1	6	chr5	-	137043275	136724004	NM_198602	13047	NP_941004	protein CASP isoform b
Cux2	LCP	1	1	1	1	1	1	6	chr5	-	122497834	122310224	NM_007804	13048	NP_031830	homeobox protein cut-like 2
Cxadr	ICP	1					1	2	chr16	+	78301935	78340996	NM_001025192	13052	NP_001020363	coxsackievirus and adenovirus receptor homolog
Cxcl12	HCP		1					1	chr6	+	117118552	117125087	NM_021704	20315	NP_068350	stromal cell-derived factor 1 isoform alpha	The protein encoded by this gene is a member of the intercrine-macrophage inflammatory protein superfamily. It is a secreted protein thought to be involved in the generation and proliferation of early B-cell progenitors. Three transcript variants encoding three different isoforms have been found for this gene. [provided by RefSeq].
Cxcr2	LCP	1						1	chr1	+	74200567	74207820	NM_009909	12765	NP_034039	C-X-C chemokine receptor type 2
Cxx1b	ICP		1		1		1	3	chrX	-	50973585	50972353	NM_001018063	553127	NP_001018073	CAAX box 1 homolog B
Cyb5d1	ICP		1				1	2	chr11	-	69208848	69207113	NM_001045525	327951	NP_001038990	cytochrome b5 domain-containing protein 1
Cyb5d2	HCP		1	1				2	chr11	-	72609341	72590733	NM_001024926	192986	NP_001020097	neuferricin
Cyb5r2	ICP			1	1	1	1	4	chr7	-	114901510	114891968	NM_177216	320635	NP_796190	NADH-cytochrome b5 reductase 2
Cyb5r3	HCP	1					1	2	chr15	-	83002638	82983931	NM_029787	109754	NP_084063	NADH-cytochrome b5 reductase 3
Cyba	ICP	1	1	1	1	1	1	6	chr8	-	124956840	124948670	NM_007806	13057	NP_031832	cytochrome b-245 light chain
Cybrd1	ICP				1			1	chr2	+	70956110	70980983	NM_028593	73649	NP_082869	cytochrome b reductase 1
Cyc1	HCP			1	1	1	1	4	chr15	+	76173952	76176364	NM_025567	66445	NP_079843	cytochrome c1, heme protein, mitochondrial
Cyp1a1	LCP	1	1	1	1		1	5	chr9	+	57545419	57551629	NM_001136059	13076	NP_001129531	cytochrome P450 1A1 isoform 2
Cyp26a1	HCP	1	1					2	chr19	+	37772297	37776026	NM_007811	13082	NP_031837	cytochrome P450 26A1
Cyp26b1	LCP	1	1	1	1	1	1	6	chr6	-	84543804	84521407	NM_175475	232174	NP_780684	cytochrome P450, family 26, subfamily b,
Cyp26b1	LCP	1	1	1	1	1	1	6	chr6	-	84543902	84521407	NM_001177713	232174	NP_001171184	cytochrome P450, family 26, subfamily b,
Cyp27a1	ICP		1					1	chr1	+	74760147	74784464	NM_024264	104086	NP_077226	sterol 26-hydroxylase, mitochondrial
Cyp2d13	LCP				1			1	chr15	-	82472475	82467179	NR_003552	68444			This gene is one of numerous cytochrome P450 genes that are present in several clusters throughout the genome, and it is a member of the family 2, subfamily d group of genes. This gene does not contain a functional open reading fame, and it is thus classified as a transcribed pseudogene. However, transcripts with a 1 nt deletion relative to the reference genome sequence have also been described, …
Cyp2u1	HCP	1	1	1	1	1	1	6	chr3	-	131006145	130993408	NM_027816	71519	NP_082092	cytochrome P450 2U1
Cyp4f17	ICP	1	1	1	1		1	5	chr17	+	32643406	32665839	NM_001101445	208285	NP_001094915	cytochrome P450, family 4, subfamily f,
Cyr61	HCP	1	1	1	1	1	1	6	chr3	-	145312949	145309934	NM_010516	16007	NP_034646	protein CYR61 precursor
Cyth1	HCP	1	1	1	1	1	1	6	chr11	-	118109906	118025479	NM_011180	19157	NP_035310	cytohesin-1 isoform 1
D030025P21Rik	HCP		1			1	1	3	chr12	+	86216751	86220705	NR_028577	100303738
D030074E01Rik	HCP	1	1	1	1	1	1	6	chr18	-	21054579	21004645	NM_029491	75964	NP_083767	hypothetical protein LOC75964 isoform 2
D130017N08Rik	ICP				1			1	chr5	+	144519222	144525811	NR_015486	320064
D15Ertd621e	HCP		1	1		1	1	4	chr15	+	58247022	58289356	NM_145959	210998	NP_666071	hypothetical protein LOC210998
D1Bwg0212e	HCP	1	1	1	1	1	1	6	chr1	+	39592646	39603722	NM_028043	52846	NP_082319	hypothetical protein LOC52846
D3Bwg0562e	LCP			1	1	1	1	4	chr3	-	117063794	117022062	NM_177664	229791	NP_808332	lipid phosphate phosphatase-related protein type
D430042O09Rik	HCP	1	1	1	1	1	1	6	chr7	+	132851389	133018311	NM_001081022	233865	NP_001074491	hypothetical protein LOC233865
D4Ertd22e	HCP	1	1	1				3	chr4	-	140695711	140668929	NM_174996	213491	NP_778161	putative MAPK activating protein PM20,PM21
D630003M21Rik	ICP	1	1	1	1	1	1	6	chr2	-	158054958	158021483	NM_177657	228846	NP_808325	hypothetical protein LOC228846 isoform 1
D630032N06Rik	HCP	1	1	1	1	1	1	6	chr11	+	85048667	85051806	NR_028329	654810
D730001G18Rik	LCP						1	1	chr15	-	74609289	74601337	NR_027837	78725
D8Ertd82e	HCP	1	1	1	1	1	1	6	chr8	+	37157881	37210841	NM_172911	244418	NP_766499	tyrosine-protein kinase SgK223
D930048N14Rik	HCP					1		1	chr11	+	51464455	51471183	NR_027958	97775
Daam1	ICP		1	1				2	chr12	+	72932064	73093354	NM_172464	208846	NP_766052	disheveled-associated activator of morphogenesis
Dach2	LCP	1	1	1	1	1	1	6	chrX	+	110411864	110948700	NM_001142570	93837	NP_001136042	dachshund homolog 2 isoform 1
Dact1	HCP	1	1	1	1	1	1	6	chr12	+	72410870	72421094	NM_021532	59036	NP_067507	dapper homolog 1 isoform 2
Dalrd3	HCP	1	1	1	1	1	1	6	chr9	+	108472222	108475102	NM_026378	67789	NP_080654	DALR anticodon-binding domain-containing protein
Dao	LCP	1	1	1	1	1	1	6	chr5	+	114453834	114475469	NM_010018	13142	NP_034148	D-amino-acid oxidase
Dazl	HCP			1				1	chr17	-	50432924	50418718	NM_010021	13164	NP_034151	deleted in azoospermia-like
Dbf4	HCP	1	1	1	1	1	1	6	chr5	-	8422716	8396968	NM_013726	27214	NP_038754	protein DBF4 homolog A isoform 1
Dbi	HCP	1	1	1	1	1	1	6	chr1	-	122017496	122009856	NM_001037999	13167	NP_001033088	acyl-CoA-binding protein isoform 1
Dbndd2	HCP	1	1	1	1	1	1	6	chr2	+	164311954	164318823	NM_026797	52840	NP_081073	dysbindin domain-containing protein 2
Dbndd2	ICP	1	1	1	1	1	1	6	chr2	+	164311639	164318823	NM_001048227	52840	NP_001041692	dysbindin domain-containing protein 2
Dbndd2	HCP	1	1	1	1	1	1	6	chr2	+	164312376	164318823	NM_001048228	52840	NP_001041693	dysbindin domain-containing protein 2
Dcaf4	LCP	1	1					2	chr12	+	84866998	84882942	NM_001165256	73828	NP_001158728	DDB1 and CUL4 associated factor 4 isoform 1
Dcaf4	ICP	1	1	1	1	1	1	6	chr12	+	84861415	84882942	NM_030246	73828	NP_084522	DDB1 and CUL4 associated factor 4 isoform 2
Dcaf6	HCP			1				1	chr1	-	167390594	167259631	NM_028759	74106	NP_083035	DDB1- and CUL4-associated factor 6
Dcdc2b	LCP			1		1	1	3	chr4	-	129291501	129285574	NM_001195730	667452	NP_001182659	doublecortin domain-containing protein 2B	This gene encodes a member of the doublecortin family. The protein encoded by this gene contains two doublecortin domains. The doublecortin domain has been demonstrated to bind tubulin and enhance microtubule polymerization. [provided by RefSeq]. Sequence Note: The RefSeq transcript and protein were derived from genomic sequence to make the sequence consistent with the reference genome assembly. …
Dclk3	ICP	1	1	1	1	1		5	chr9	+	111341584	111392115	NM_172928	245038	NP_766516	serine/threonine-protein kinase DCLK3	This gene encodes a member of the protein kinase superfamily and the doublecortin family. Differently from the other two closely related family members (DCLK1 and DCLK2), the protein encoded by this gene contains only one N-terminal doublecortin domain and is unable to bind microtubules and to regulate microtubule polymerization. The protein contains a C-terminal serine/threonine protein kinase d…
Dcp1a	ICP			1	1		1	3	chr14	+	31292750	31340242	NM_133761	75901	NP_598522	mRNA-decapping enzyme 1A
Dcpp1	LCP	1		1		1		3	chr17	+	24017842	24019820	NM_019910	13184	NP_064294	demilune cell and parotid protein
Dcun1d2	HCP	1	1					2	chr8	-	13288126	13255962	NM_001042649	102323	NP_001036114	DCN1-like protein 2 isoform c
Dcun1d5	HCP		1					1	chr9	+	7184565	7207031	NM_029775	76863	NP_084051	DCN1-like protein 5
Dda1	HCP	1	1	1	1	1	1	6	chr8	+	73993092	74000334	NM_025600	66498	NP_079876	DET1- and DDB1-associated protein 1
Ddn	ICP	1			1		1	3	chr15	-	98638356	98634212	NM_001013741	13199	NP_001013763	dendrin
Ddx20	HCP	1	1	1	1	1	1	6	chr3	-	105490489	105481379	NM_017397	53975	NP_059093	probable ATP-dependent RNA helicase DDX20
Ddx25	HCP				1	1	1	3	chr9	-	35366055	35349432	NM_013932	30959	NP_038960	ATP-dependent RNA helicase DDX25
Ddx28	HCP					1		1	chr8	-	108535386	108533515	NM_028038	71986	NP_082314	probable ATP-dependent RNA helicase DDX28
Ddx31	HCP	1		1				2	chr2	+	28695925	28761095	NM_001033294	227674	NP_001028466	DEAD/H (Asp-Glu-Ala-Asp/His) box polypeptide 31
Ddx46	HCP					1		1	chr13	+	55736387	55782617	NM_145975	212880	NP_666087	probable ATP-dependent RNA helicase DDX46
Ddx47	ICP	1		1	1	1	1	5	chr6	+	134961629	134973794	NM_026360	67755	NP_080636	probable ATP-dependent RNA helicase DDX47
Ddx5	HCP	1	1		1	1		4	chr11	-	106649808	106641669	NM_007840	13207	NP_031866	probable ATP-dependent RNA helicase DDX5
Decr2	ICP	1	1	1	1	1	1	6	chr17	-	26227109	26218155	NM_011933	26378	NP_036063	peroxisomal 2,4-dienoyl-CoA reductase
Dennd4b	ICP	1			1			2	chr3	+	90070455	90084587	NM_201407	229541	NP_958809	DENN domain-containing protein 4B
Dennd5a	HCP	1	1	1	1	1	1	6	chr7	-	117103936	117037294	NM_021494	19347	NP_067469	DENN domain-containing protein 5A
Dgcr2	HCP		1	1	1		1	4	chr16	-	17891821	17840450	NM_010048	13356	NP_034178	integral membrane protein DGCR2/IDD isoform 1
Dgkk	HCP	1	1	1	1	1	1	6	chrX	+	6356431	6525489	NM_177914	331374	NP_808582	diacylglycerol kinase kappa
Dgkq	HCP	1	1	1	1	1	1	6	chr5	-	109089788	109076062	NM_199011	110524	NP_950176	diacylglycerol kinase theta
Dgkz	HCP	1	1	1	1	1	1	6	chr2	-	91803720	91772978	NM_138306	104418	NP_612179	diacylglycerol kinase zeta isoform 2
Dhrs7	HCP	1				1		2	chr12	-	73765815	73751339	NM_025522	66375	NP_079798	dehydrogenase/reductase SDR family member 7
Dhtkd1	ICP	1	1		1	1	1	5	chr2	-	5863838	5819105	NM_001081131	209692	NP_001074600	probable 2-oxoglutarate dehydrogenase E1
Dhx16	HCP		1	1				2	chr17	+	36016722	36029613	NM_026987	69192	NP_081263	DEAH (Asp-Glu-Ala-His) box polypeptide 16
Dhx58	LCP	1	1	1	1	1	1	6	chr11	-	100565585	100556197	NM_030150	80861	NP_084426	probable ATP-dependent RNA helicase DHX58
Dhx9	HCP	1	1	1	1	1	1	6	chr1	-	155334790	155302887	NM_007842	13211	NP_031868	ATP-dependent RNA helicase A
Dido1	HCP	1		1	1			3	chr2	-	180444704	180402992	NM_177852	23856	NP_808520	death-inducer obliterator 1 isoform 2
Dimt1	HCP				1	1		2	chr13	+	107737208	107750304	NM_025447	66254	NP_079723	probable dimethyladenosine transferase
Diras2	ICP	1	1	1	1	1		5	chr13	-	52626205	52599743	NM_001024474	68203	NP_001019645	GTP-binding protein Di-Ras2
Dkk3	ICP	1	1	1	1	1	1	6	chr7	-	119302571	119259532	NM_015814	50781	NP_056629	dickkopf-related protein 3 precursor
Dlg2	LCP	1	1	1		1		4	chr7	+	98239295	99597599	NM_011807	23859	NP_035937	disks large homolog 2
Dlgap2	HCP	1	1	1	1	1	1	6	chr8	+	14095874	14847686	NM_172910	244310	NP_766498	disks large-associated protein 2 isoform 1
Dll1	HCP	1	1		1		1	4	chr17	-	15512787	15504317	NM_007865	13388	NP_031891	delta-like protein 1 precursor
Dlst	HCP	1	1	1	1	1	1	6	chr12	+	86451782	86475041	NM_030225	78920	NP_084501	dihydrolipoyllysine-residue succinyltransferase
Dmkn	LCP			1				1	chr7	+	31548774	31566085	NM_001166174	73712	NP_001159646	dermokine isoform d precursor
Dmrt1	ICP	1	1	1	1	1	1	6	chr19	+	25580195	25678818	NM_015826	50796	NP_056641	doublesex- and mab-3-related transcription
Dmtf1	HCP	1						1	chr5	-	9161776	9118867	NM_001110327	23857	NP_001103797	cyclin-D-binding Myb-like transcription factor 1
Dnahc10	ICP		1					1	chr5	+	125205454	125314678	NM_019536	56087	NP_062409	dynein heavy chain 10, axonemal
Dnahc17	LCP	1		1	1	1	1	5	chr11	-	117990533	117883036	NM_001167746	69926	NP_001161218	dynein heavy chain 17, axonemal
Dnahc6	ICP	1	1	1	1	1	1	6	chr6	-	73171625	72967600	NM_001164669	330355	NP_001158141	axonemal dynein heavy chain
Dnaja2	HCP	1	1					2	chr8	-	88079170	88061538	NM_019794	56445	NP_062768	dnaJ homolog subfamily A member 2
Dnajb11	HCP		1			1		2	chr16	+	22857917	22872538	NM_001190804	67838	NP_001177733	dnaJ homolog subfamily B member 11 precursor
Dnajb5	LCP	1	1	1	1	1	1	6	chr4	+	42965965	42971604	NM_019874	56323	NP_063927	dnaJ homolog subfamily B member 5
Dnajb6	HCP						1	1	chr5	+	30062437	30084508	NM_001037941	23950	NP_001033030	dnaJ homolog subfamily B member 6 isoform b
Dnajb8	LCP	1	1	1	1	1	1	6	chr6	+	88172261	88173250	NM_019964	56691	NP_064348	dnaJ homolog subfamily B member 8
Dnajb9	HCP	1	1		1	1	1	5	chr12	-	45311055	45306883	NM_013760	27362	NP_038788	dnaJ homolog subfamily B member 9
Dnajc13	HCP	1	1	1	1	1	1	6	chr9	-	104165260	104053926	NM_001163026	235567	NP_001156498	DnaJ (Hsp40) homolog, subfamily C, member 13
Dnajc14	HCP	1	1		1	1	1	5	chr10	+	128242731	128256502	NM_028873	74330	NP_083149	dnaJ homolog subfamily C member 14
Dnajc16	HCP	1	1	1	1	1	1	6	chr4	-	141346559	141317912	NM_172338	214063	NP_758841	dnaJ homolog subfamily C member 16 precursor
Dnajc30	HCP	1	1	1	1	1	1	6	chr5	+	135540075	135541235	NM_025362	66114	NP_079638	dnaJ homolog subfamily C member 30
Dnajc5g	ICP	1	1	1	1	1	1	6	chr5	+	31410691	31414897	NM_177677	231098	NP_808345	dnaJ homolog subfamily C member 5G
Dnajc6	ICP						1	1	chr4	+	101180580	101315404	NM_001164585	72685	NP_001158057	putative tyrosine-protein phosphatase auxilin
Dnali1	ICP	1	1	1	1	1	1	6	chr4	-	124742901	124732582	NM_175223	75563	NP_780432	axonemal dynein light intermediate polypeptide
Dnase1	LCP	1		1	1	1	1	5	chr16	+	4037144	4040024	NM_010061	13419	NP_034191	deoxyribonuclease-1 precursor
Dnd1	ICP			1	1	1	1	4	chr18	-	36925868	36923324	NM_173383	213236	NP_775559	dead end protein homolog 1
Dnmt1	ICP			1				1	chr9	-	20757317	20711652	NM_010066	13433	NP_034196	DNA (cytosine-5)-methyltransferase 1
Dnmt3b	HCP	1	1	1	1	1	1	6	chr2	+	153475189	153513466	NM_010068	13436	NP_034198	DNA (cytosine-5)-methyltransferase 3B isoform 3
Dnpep	HCP	1	1	1	1	1	1	6	chr1	-	75313592	75305139	NM_016878	13437	NP_058574	aspartyl aminopeptidase isoform b
Dnpep	HCP	1	1	1	1	1	1	6	chr1	-	75314212	75305139	NM_001110831	13437	NP_001104301	aspartyl aminopeptidase isoform a
Doc2b	HCP	1	1	1				3	chr11	-	75609559	75582591	NM_007873	13447	NP_031899	double C2-like domain-containing protein beta
Dock6	HCP	1		1				2	chr9	-	21657079	21604623	NM_177030	319899	NP_796004	dedicator of cytokinesis protein 6
Dock8	HCP				1	1		2	chr19	+	25074018	25276922	NM_028785	76088	NP_083061	dedicator of cytokinesis protein 8
Dok7	HCP	1	1					2	chr5	+	35399732	35430480	NM_172708	231134	NP_766296	protein Dok-7
Dos	LCP	1	1	1		1	1	5	chr10	-	79600132	79593178	NM_001195268	216164	NP_001182197	protein Dos
Dpep2	LCP	1	1	1	1	1	1	6	chr8	-	108520323	108508956	NM_176913	319446	NP_795887	dipeptidase 2
Dpf2	ICP		1	1	1			3	chr19	-	5912866	5897134	NM_011262	19708	NP_035392	zinc finger protein ubi-d4
Dpm1	HCP	1	1	1	1	1	1	6	chr2	-	168055879	168034547	NM_010072	13480	NP_034202	dolichol-phosphate mannosyltransferase
Dpp7	LCP	1		1	1	1	1	5	chr2	-	25211852	25207809	NM_031843	83768	NP_114031	dipeptidyl peptidase 2 precursor
Dpysl2	HCP	1	1		1			3	chr14	-	67487437	67421700	NM_009955	12934	NP_034085	dihydropyrimidinase-related protein 2
Drd4	ICP	1	1			1	1	4	chr7	+	148477904	148480900	NM_007878	13491	NP_031904	D(4) dopamine receptor
Dtl	HCP	1	1	1				3	chr1	-	193399413	193361243	NM_029766	76843	NP_084042	denticleless protein homolog
Duox1	LCP			1				1	chr2	+	122141407	122173708	NM_001099297	99439	NP_001092767	dual oxidase 1
Duoxa1	ICP			1				1	chr2	-	122139466	122129284	NM_145395	213696	NP_663370	dual oxidase maturation factor 1
Dus1l	HCP	1	1	1	1	1	1	6	chr11	-	120657709	120650515	NM_026824	68730	NP_081100	tRNA-dihydrouridine synthase 1-like
Dus2l	HCP					1		1	chr8	+	108535406	108577719	NM_025518	66369	NP_079794	tRNA-dihydrouridine synthase 2-like
Dusp28	HCP	1	1	1	1	1	1	6	chr1	+	94803565	94805197	NM_175118	67446	NP_780327	dual specificity phosphatase 28
Dusp3	HCP	1	1	1	1	1	1	6	chr11	-	101846084	101835472	NM_028207	72349	NP_082483	dual specificity protein phosphatase 3
Dut	HCP	1	1	1	1	1	1	6	chr2	+	125073250	125084785	NM_023595	110074	NP_076084	deoxyuridine triphosphatase isoform 2
Dut	HCP	1	1	1	1	1	1	6	chr2	+	125072983	125084785	NM_001159646	110074	NP_001153118	deoxyuridine triphosphatase isoform 1
Dync1li1	HCP		1		1	1	1	4	chr9	+	114597948	114632895	NM_146229	235661	NP_666341	cytoplasmic dynein 1 light intermediate chain 1
Dzip1l	ICP				1	1	1	3	chr9	+	99530013	99569675	NM_028258	72507	NP_082534	zinc finger protein DZIP1L
E330009J07Rik	HCP	1	1	1	1	1	1	6	chr6	-	40386132	40357496	NM_175528	243780	NP_780737	protein LCHN
E4f1	HCP	1	1	1	1	1	1	6	chr17	-	24592256	24580723	NM_007893	13560	NP_031919	transcription factor E4F1
E530011L22Rik	HCP	1	1	1	1	1	1	6	chr9	-	121669061	121665757	NR_033503	320301
Ebag9	HCP				1	1	1	3	chr15	+	44451186	44472572	NM_019480	55960	NP_062353	receptor-binding cancer antigen expressed on
Ebf3	HCP	1	1	1	1	1	1	6	chr7	-	144506128	144385353	NM_010096	13593	NP_034226	transcription factor COE3 isoform 3
Ebf4	HCP	1	1	1	1	1	1	6	chr2	+	130121674	130196217	NM_001110513	228598	NP_001103983	transcription factor COE4
Ece1	HCP					1		1	chr4	+	137418151	137521144	NM_199307	230857	NP_955011	endothelin-converting enzyme 1
Edem3	HCP					1		1	chr1	+	153602503	153669458	NM_001039644	66967	NP_001034733	ER degradation-enhancing alpha-mannosidase-like
Eef1d	HCP	1	1	1	2	1	1	6	chr15	-	75739770	75725229	NM_023240	66656	NP_075729	elongation factor 1-delta isoform b
Eef1g	HCP	1	1	1	1	1	1	6	chr19	+	9041530	9052670	NM_026007	67160	NP_080283	elongation factor 1-gamma
Eefsec	HCP	1		1	1		1	4	chr6	-	88396533	88207327	NM_023060	65967	NP_075547	selenocysteine-specific elongation factor
Efhb	ICP	1			1	1		3	chr17	-	53602646	53538213	NM_172497	211482	NP_766085	EF-hand domain-containing family member B
Efhd2	HCP	1	1	1	1	1	1	6	chr4	-	141430835	141414056	NM_025994	27984	NP_080270	EF-hand domain-containing protein D2
Efnb2	HCP	1	1	1	1	1	1	6	chr8	-	8660773	8617438	NM_010111	13642	NP_034241	ephrin-B2 precursor
Egfl6	ICP	1		1		1		3	chrX	-	163023648	162960938	NM_019397	54156	NP_062270	epidermal growth factor-like protein 6
Egfl7	HCP	1			1	1	1	4	chr2	+	26442149	26448202	NM_001164564	353156	NP_001158036	epidermal growth factor-like protein 7 isoform 1
Egfl7	LCP	1						1	chr2	+	26439383	26448202	NM_198725	353156	NP_942018	epidermal growth factor-like protein 7 isoform 2
Egr1	HCP	1	1	1	1	1	1	6	chr18	+	35020860	35024610	NM_007913	13653	NP_031939	early growth response protein 1
Egr2	HCP	1			1			2	chr10	+	67000616	67004936	NM_010118	13654	NP_034248	early growth response protein 2
Egr4	HCP	1	1	1	1	1	1	6	chr6	-	85463536	85461115	NM_020596	13656	NP_065621	early growth response protein 4
Ehbp1	LCP	1	1		1	1	1	5	chr11	-	22185841	21905830	NM_153078	216565	NP_694718	EH domain-binding protein 1
Ehd1	HCP	1	1	1	1	1	1	6	chr19	+	6276895	6300096	NM_010119	13660	NP_034249	EH domain-containing protein 1
Ehd2	ICP	1	1	1	1	1	1	6	chr7	-	16552884	16534335	NM_153068	259300	NP_694708	EH domain-containing protein 2
Ehf	LCP	1	1	1		1	1	5	chr2	-	103143353	103103589	NM_007914	13661	NP_031940	ETS homologous factor
Eif2b4	HCP	1	1	1	1	1	1	6	chr5	-	31495512	31489930	NM_001127356	13667	NP_001120828	translation initiation factor eIF-2B subunit
Eif3b	HCP	1						1	chr5	+	140895258	140919312	NM_133916	27979	NP_598677	eukaryotic translation initiation factor 3
Eif3i	ICP	1	1	1	1	1	1	6	chr4	-	129277892	129269217	NM_018799	54709	NP_061269	eukaryotic translation initiation factor 3
Eif3k	ICP						1	1	chr7	-	29766833	29756391	NM_028659	73830	NP_082935	eukaryotic translation initiation factor 3
Eif3m	HCP				1		1	2	chr2	-	104857184	104839813	NM_145380	98221	NP_663355	eukaryotic translation initiation factor 3
Eif4b	HCP			1	1	1	1	4	chr15	+	101904203	101927604	NM_145625	75705	NP_663600	eukaryotic translation initiation factor 4B
Eif4e2	HCP	1	1	1	1	1	1	6	chr1	+	89110488	89125433	NM_001039170	26987	NP_001034259	eukaryotic translation initiation factor 4E type
Eif4e2	HCP	1	1	1	1	1	1	6	chr1	+	89110513	89125433	NM_001039169	26987	NP_001034258	eukaryotic translation initiation factor 4E type
Eif4ebp1	ICP	1	1				1	3	chr8	+	28370798	28386128	NM_007918	13685	NP_031944	eukaryotic translation initiation factor
Eif4g3	HCP	1	1	1	1	1	1	6	chr4	+	137549384	137762386	NM_172703	230861	NP_766291	eukaryotic translation initiation factor 4 gamma
Eif5a	HCP	1	1	1	1	1	1	6	chr11	-	69734777	69730213	NM_001166595	276770	NP_001160067	eukaryotic translation initiation factor 5A-1	This gene encodes an elongation initiation factor, which participates in protein synthesis. The encoded protein also plays roles in mRNA metabolism, cell proliferation, and cell cycle control. This protein contains a modified lysine residue called hypusine, which appears to be necessary for its function. Alternatively spliced transcript variants have been described. Related pseudogenes exist on c…
Eif5a	HCP	1	1	1	1	1	1	6	chr11	-	69734132	69730213	NM_001166590	276770	NP_001160062	eukaryotic translation initiation factor 5A-1	This gene encodes an elongation initiation factor, which participates in protein synthesis. The encoded protein also plays roles in mRNA metabolism, cell proliferation, and cell cycle control. This protein contains a modified lysine residue called hypusine, which appears to be necessary for its function. Alternatively spliced transcript variants have been described. Related pseudogenes exist on c…
Eif5a	HCP	1	1	1	1	1	1	6	chr11	-	69734587	69730213	NM_001166596	276770	NP_001160068	eukaryotic translation initiation factor 5A-1	This gene encodes an elongation initiation factor, which participates in protein synthesis. The encoded protein also plays roles in mRNA metabolism, cell proliferation, and cell cycle control. This protein contains a modified lysine residue called hypusine, which appears to be necessary for its function. Alternatively spliced transcript variants have been described. Related pseudogenes exist on c…
Eif5a	HCP	1	1	1	1	1	1	6	chr11	-	69734888	69730213	NM_181582	276770	NP_853613	eukaryotic translation initiation factor 5A-1	This gene encodes an elongation initiation factor, which participates in protein synthesis. The encoded protein also plays roles in mRNA metabolism, cell proliferation, and cell cycle control. This protein contains a modified lysine residue called hypusine, which appears to be necessary for its function. Alternatively spliced transcript variants have been described. Related pseudogenes exist on c…
Eif5a	HCP	1	1	1	1	1	1	6	chr11	-	69734449	69730213	NM_001166594	276770	NP_001160066	eukaryotic translation initiation factor 5A-1	This gene encodes an elongation initiation factor, which participates in protein synthesis. The encoded protein also plays roles in mRNA metabolism, cell proliferation, and cell cycle control. This protein contains a modified lysine residue called hypusine, which appears to be necessary for its function. Alternatively spliced transcript variants have been described. Related pseudogenes exist on c…
Eif5a	ICP	1	1	1	1	1	1	6	chr11	-	69735460	69730213	NM_001166593	276770	NP_001160065	eukaryotic translation initiation factor 5A-1	This gene encodes an elongation initiation factor, which participates in protein synthesis. The encoded protein also plays roles in mRNA metabolism, cell proliferation, and cell cycle control. This protein contains a modified lysine residue called hypusine, which appears to be necessary for its function. Alternatively spliced transcript variants have been described. Related pseudogenes exist on c…
Eif5b	HCP				1	1		2	chr1	+	38054854	38112424	NM_198303	226982	NP_938045	eukaryotic translation initiation factor 5B
Elavl2	HCP	1					1	2	chr4	-	91038746	90917456	NM_207686	15569	NP_997569	ELAV-like protein 2 isoform 3
Elavl2	ICP	1	1	1	1	1	1	6	chr4	-	91066675	90917456	NM_207685	15569	NP_997568	ELAV-like protein 2 isoform 1
Elf1	HCP	1	1	1		1	1	5	chr14	+	79881000	79982283	NM_007920	13709	NP_031946	ETS-related transcription factor Elf-1
Elf5	LCP	1	1	1	1	1	1	6	chr2	+	103252254	103291145	NM_001145813	13711	NP_001139285	ETS-related transcription factor Elf-5
Ell	HCP	1	1	1	1	1	1	6	chr8	+	73063573	73116757	NM_007924	13716	NP_031950	RNA polymerase II elongation factor ELL
Elmod2	HCP	1	1	1		1	1	5	chr8	-	85856385	85836530	NM_178736	244548	NP_848851	ELMO domain-containing protein 2
Elovl1	ICP	1		1	1	1	1	5	chr4	+	118100697	118105521	NM_001039175	54325	NP_001034264	elongation of very long chain fatty acids
Eltd1	LCP			1	1	1	1	4	chr3	+	151100845	151208045	NM_133222	170757	NP_573485	EGF, latrophilin seven transmembrane
Eme2	HCP	1	1	1				3	chr17	-	25032032	25029096	NM_001163102	193838	NP_001156574	probable crossover junction endonuclease EME2
Emg1	HCP	1	1	1	1	1	1	6	chr6	-	124662196	124654387	NM_013536	14791	NP_038564	probable ribosome biogenesis protein NEP1
Emid1	HCP	1	1	1	1	1	1	6	chr11	-	5052225	5006268	NM_080595	140703	NP_542162	EMI domain-containing protein 1 precursor
Emid2	ICP	1	1		1	1	1	5	chr5	-	137358977	137217633	NM_024474	140709	NP_077794	collagen alpha-1(XXVI) chain precursor
Emilin2	HCP	1	1	1	1	1	1	6	chr17	-	71660305	71601515	NM_145158	246707	NP_660140	EMILIN-2 precursor
Eml1	LCP	1	1	1	1	1	1	6	chr12	+	109648864	109777774	NM_001043336	68519	NP_001036801	echinoderm microtubule-associated protein-like 1
Eml3	HCP	1	1	1	1	1	1	6	chr19	+	9004183	9016072	NM_144872	225898	NP_659121	echinoderm microtubule-associated protein-like
Emp3	LCP	1	1	1		1	1	5	chr7	-	53176219	53173392	NM_001146346	13732	NP_001139818	epithelial membrane protein 3
Emp3	LCP	1	1	1		1	1	5	chr7	-	53176796	53173392	NM_010129	13732	NP_034259	epithelial membrane protein 3
Emx2	HCP						1	1	chr19	+	59533179	59539847	NM_010132	13797	NP_034262	homeobox protein EMX2
Emx2os	HCP						1	1	chr19	-	59533125	59499593	NR_002863	329078
Eng	LCP	1	1	1	1	1	1	6	chr2	+	32502114	32538189	NM_001146350	13805	NP_001139822	endoglin isoform 2
Enho	HCP				1		1	2	chr4	-	41587335	41585176	NM_027147	69638	NP_081423	adropin precursor
Eno2	HCP	1	1	1	1	1	1	6	chr6	-	124719527	124710072	NM_013509	13807	NP_038537	gamma-enolase
Eno4	HCP			1				1	chr19	+	59017914	59045911	NM_178689	226265	NP_848804	enolase-like protein ENO4
Enoph1	HCP	1	1	1			1	4	chr5	+	100469012	100497784	NM_026421	67870	NP_080697	enolase-phosphatase E1
Entpd2	ICP		1					1	chr2	+	25251393	25256843	NM_009849	12496	NP_033979	ectonucleoside triphosphate diphosphohydrolase
Entpd3	ICP		1					1	chr9	+	120448935	120477443	NM_178676	215446	NP_848791	ectonucleoside triphosphate diphosphohydrolase
Epb4.1l1	HCP	1	1	1	1	1	1	6	chr2	+	156246787	156368950	NM_013510	13821	NP_038538	band 4.1-like protein 1 isoform a
Epb4.1l4a	HCP	1	1	1	1	1	1	6	chr18	-	34166860	33955980	NM_013512	13824	NP_038540	band 4.1-like protein 4A
Epb4.1l4b	HCP		1	1	1	1	1	5	chr4	-	57156028	57074597	NM_019427	54357	NP_062300	band 4.1-like protein 4B
Epha1	ICP	1	1	1				3	chr6	-	42323267	42308485	NM_023580	13835	NP_076069	ephrin type-A receptor 1 precursor
Epha10	ICP	1	1	1	1	1	1	6	chr4	+	124559028	124563752	NM_177671	230735	NP_808339	ephrin type-A receptor 10
Epm2aip1	HCP	1	1	1	1	1	1	6	chr9	+	111174348	111181595	NM_175266	77781	NP_780475	EPM2A-interacting protein 1
Eppk1	LCP	1	1	1	1	1	1	6	chr15	-	75950625	75931917	NM_144848	223650	NP_659097	epiplakin
Eps8	HCP				1		1	2	chr6	-	137597641	137425765	NM_007945	13860	NP_031971	epidermal growth factor receptor kinase
Eps8l1	LCP						1	1	chr7	+	4416343	4430844	NM_026146	67425	NP_080422	epidermal growth factor receptor kinase
Erbb3	ICP	1	1	1	1	1	1	6	chr10	-	128026557	128006423	NM_010153	13867	NP_034283	receptor tyrosine-protein kinase erbB-3
Erbb4	HCP	1	1	1	1		1	5	chr1	-	69154633	68086539	NM_010154	13869	NP_034284	receptor tyrosine-protein kinase erbB-4
Ergic2	ICP				1	1		2	chr6	-	148160896	148132504	NM_026355	67456	NP_080631	endoplasmic reticulum-Golgi intermediate
Erlin1	HCP	1	1	1	1	1	1	6	chr19	-	44144275	44109432	NM_001164360	226144	NP_001157832	erlin-1
Erlin1	HCP	1	1	1	1	1	1	6	chr19	-	44144265	44109432	NM_001164359	226144	NP_001157831	erlin-1
Erlin1	HCP	1	1	1	1	1	1	6	chr19	-	44144176	44109432	NM_145502	226144	NP_663477	erlin-1
Erlin2	HCP						1	1	chr8	+	28134330	28149896	NM_153592	244373	NP_705820	erlin-2
Ermp1	HCP		1			1		2	chr19	-	29722910	29684372	NM_001081213	226090	NP_001074682	endoplasmic reticulum metallopeptidase 1
Erp29	HCP	1	1	1	1	1	1	6	chr5	-	121902483	121894761	NM_026129	67397	NP_080405	endoplasmic reticulum resident protein 29
Errfi1	HCP	1	1					2	chr4	+	150229199	150242989	NM_133753	74155	NP_598514	ERBB receptor feedback inhibitor 1
Esco2	HCP	1	1	1	1	1	1	6	chr14	-	66452806	66437863	NM_028039	71988	NP_082315	N-acetyltransferase ESCO2
Esd	ICP	1	1		1	1	1	5	chr14	+	75132151	75150250	NM_016903	13885	NP_058599	S-formylglutathione hydrolase
Espnl	LCP	1	1	1	1	1	1	6	chr1	+	93218651	93244880	NM_001033292	227357	NP_001028464	espin-like protein
Esyt2	HCP				1	1		2	chr12	+	117519694	117611571	NM_028731	52635	NP_083007	extended synaptotagmin-2
Etohd2	HCP	1						1	chr13	+	59871326	59875041	NR_015349	13996
Ets1	HCP				1		1	2	chr9	+	32503626	32565405	NM_001038642	23871	NP_001033731	protein C-ets-1 isoform 2
Etv5	HCP				1			1	chr16	-	22439643	22381385	NM_023794	104156	NP_076283	ETS translocation variant 5
Evx2	ICP	1			1	1		3	chr2	-	74497476	74493672	NM_007967	14029	NP_031993	homeobox even-skipped homolog protein 2
Ewsr1	HCP	1	1	1	1	1	1	6	chr11	-	4999080	4969690	NM_007968	14030	NP_031994	RNA-binding protein EWS
Exoc8	HCP	1	1	1	1	1	1	6	chr8	-	127421605	127414198	NM_198103	102058	NP_932771	exocyst complex component 8
Exosc5	HCP	1	1	1	1	1	1	6	chr7	+	26444171	26453051	NM_138586	27998	NP_613052	exosome complex exonuclease RRP46
F10	LCP						1	1	chr8	+	13037307	13056216	NM_007972	14058	NP_031998	coagulation factor X precursor
F12	LCP	1	1	1	1	1	1	6	chr13	-	55528163	55519326	NM_021489	58992	NP_067464	coagulation factor XII
F2	LCP				1		1	2	chr2	-	91476571	91465476	NM_010168	14061	NP_034298	prothrombin
F2r	HCP	1	1	1	1	1	1	6	chr13	-	96388388	96371743	NM_010169	14062	NP_034299	proteinase-activated receptor 1 precursor
F830116E18Rik	ICP		1			1		2	chr11	+	32186963	32187912	NM_001033981	544763	NP_001029153	hemoglobin, theta T1	This gene is one of two mouse theta-globin genes found in the alpha-globin gene cluster on chromosome 11. This gene represents the T1 (or 5') theta-globin gene described in PMIDs 18245844 and 11157800, respectively. [provided by RefSeq]. Sequence Note: removed 1 base from the 5' end that did not align to the reference genome assembly. Sequence Note: The RefSeq transcript and protein were derived …
Fads2	HCP						1	1	chr19	-	10175993	10138653	NM_019699	56473	NP_062673	fatty acid desaturase 2
Fads6	ICP		1		1	1	1	4	chr11	-	115158860	115144679	NM_178035	328035	NP_828874	fatty acid desaturase 6
Faf1	HCP		1	1				2	chr4	+	109349231	109636565	NM_007983	14084	NP_032009	FAS-associated factor 1
Fahd1	HCP	1	1	1	1	1	1	6	chr17	-	24987247	24985840	NM_023480	68636	NP_075969	fumarylacetoacetate hydrolase domain-containing
Faim2	LCP		1	1			1	3	chr15	-	99358448	99327435	NM_028224	72393	NP_082500	fas apoptotic inhibitory molecule 2 isoform 1
Fam102a	HCP	1	1	1	1	1	1	6	chr2	+	32390878	32425270	NM_153560	98952	NP_705788	family with sequence similarity 102, member A
Fam105a	HCP	1	1	1	1	1	1	6	chr15	-	27611253	27586024	NM_198301	223433	NP_938043	hypothetical protein LOC223433
Fam108b	HCP	1	1	1	1	1	1	6	chr19	+	21727798	21760127	NM_146096	226016	NP_666208	abhydrolase domain-containing protein FAM108B1
Fam109a	HCP	1	1	1	1	1	1	6	chr5	+	122299036	122304608	NM_175474	231717	NP_780683	family with sequence similarity 109, member A
Fam109b	HCP	1	1	1	1	1	1	6	chr15	+	82171608	82176140	NM_177391	338368	NP_796365	hypothetical protein LOC338368
Fam117b	HCP	1	1	1	1		1	5	chr1	+	59969849	60042190	NM_001037725	72750	NP_001032814	family with sequence similarity 117, member B
Fam119a	HCP		1	1		1		3	chr1	-	64663742	64653053	NM_025964	67099	NP_080240	hypothetical protein LOC67099
Fam123a	HCP	1	1					2	chr14	+	60997122	60999840	NM_028113	72125	NP_082389	hypothetical protein LOC72125 isoform 1
Fam129c	LCP	1		1		1		3	chr8	+	74121544	74132048	NM_001166213	100037278	NP_001159685	B-cell novel protein 1
Fam134c	HCP	1			1	1	1	4	chr11	-	100981157	100957635	NM_028933	67998	NP_083209	hypothetical protein LOC67998 isoform 2
Fam134c	HCP	1			1	1	1	4	chr11	-	100981138	100957829	NM_026501	67998	NP_080777	hypothetical protein LOC67998 isoform 1
Fam135a	HCP	1	1					2	chr1	-	24107180	24017596	NM_026604	68187	NP_080880	hypothetical protein LOC68187
Fam159a	HCP						1	1	chr4	-	108055954	108040381	NM_001099303	545667	NP_001092773	membrane protein FAM159A
Fam170b	LCP			1	1			2	chr14	+	33647147	33649974	NM_001164485	105511	NP_001157957	hypothetical protein LOC105511
Fam173a	HCP	1			1	1	1	4	chr17	-	25929229	25927450	NM_145410	214917	NP_663385	hypothetical protein LOC214917
Fam178a	HCP		1					1	chr19	+	45005608	45058277	NM_001081225	226151	NP_001074694	hypothetical protein LOC226151
Fam178b	HCP	1	1	1		1	1	5	chr1	-	36740028	36656818	NM_201365	381337	NP_958753	hypothetical protein LOC381337 isoform C
Fam183b	LCP		1	1	1	1	1	5	chr11	-	58615462	58606303	NM_001162878	75429	NP_001156350	hypothetical protein LOC75429 isoform 2
Fam190a	HCP		1					1	chr6	+	61130318	62332857	NM_183310	232035	NP_899133	hypothetical protein LOC232035
Fam192a	HCP		1	1	1	1	1	5	chr8	-	97125626	97098840	NM_028221	102122	NP_082497	NEFA-interacting nuclear protein NIP30
Fam195b	HCP	1				1		2	chr11	-	120411041	120404201	NM_001033231	192173	NP_001028403	hypothetical protein LOC192173
Fam19a5	HCP	1	1	1	1	1	1	6	chr15	+	87455659	87589794	NM_134096	106014	NP_598857	TAFA5 protein	This gene is a member of the TAFA family which is composed of five highly homologous genes that encode small secreted proteins. These proteins contain conserved cysteine residues at fixed positions, and are distantly related to MIP-1alpha, a member of the CC-chemokine family. The TAFA proteins are predominantly expressed in specific regions of the brain, and are postulated to function as brain-sp…
Fam20b	HCP	1	1	1	1	1	1	6	chr1	-	158649041	158608701	NM_145413	215015	NP_663388	glycosaminoglycan xylosylkinase precursor
Fam38a	HCP	1	1	1	1	1	1	6	chr8	-	125075229	125005597	NM_001037298	234839	NP_001032375	family with sequence similarity 38, member A
Fam38b	HCP	1		1		1	1	4	chr18	-	63546837	63169866	NM_001039485	667742	NP_001034574	family with sequence similarity 38, member B
Fam40a	HCP					1		1	chr3	-	107434628	107415449	NM_153563	229707	NP_705791	hypothetical protein LOC229707
Fam43b	ICP	1	1	1	1	1	1	6	chr4	-	137952373	137950006	NM_001081672	625638	NP_001075141	family with sequence similarity 43, member B
Fam55c	HCP		1	1				2	chr16	-	55895392	55840065	NM_001134457	385658	NP_001127929	hypothetical protein LOC385658
Fam55c	HCP		1	1				2	chr16	-	55895398	55843293	NM_001134494	385658	NP_001127966	hypothetical protein LOC385658
Fam65c	LCP	1	1	1	1	1	1	6	chr2	-	167836093	167806285	NM_001080708	69553	NP_001074177	hypothetical protein LOC69553
Fam70b	LCP	1	1	1	1	1	1	6	chr8	+	13435458	13461451	NM_001143672	272465	NP_001137144	family with sequence similarity 70, member B
Fam71e1	HCP				1			1	chr7	+	51751957	51756504	NM_028169	75538	NP_082445	hypothetical protein LOC75538
Fam73b	HCP	1	1					2	chr2	+	30219854	30241039	NM_175392	108958	NP_780601	hypothetical protein LOC108958
Fam76b	HCP	1	1	1	1	1	1	6	chr9	+	13632170	13650966	NM_176836	72826	NP_789806	hypothetical protein LOC72826
Fam83a	LCP	1	1	1	1	1	1	6	chr15	+	57817457	57842257	NM_173862	239463	NP_776287	hypothetical protein LOC239463
Fam83g	HCP	1	1	1	1	1	1	6	chr11	+	61497911	61523452	NM_178618	69640	NP_848733	hypothetical protein LOC69640
Fam89a	HCP	1	1	1	1	1	1	6	chr8	-	127275709	127264156	NM_001081120	69627	NP_001074589	family with sequence similarity 89, member A
Fam96b	HCP						1	1	chr8	-	107165628	107163738	NM_026753	68523	NP_081029	family with sequence similarity 96, member B
Fancd2	HCP	1						1	chr6	+	113481675	113546279	NM_001033244	211651	NP_001028416	Fanconi anemia group D2 protein homolog
Far1	HCP	1	1	1	1	1	1	6	chr7	+	120657375	120713972	NM_027379	67420	NP_081655	fatty acyl-CoA reductase 1
Far2	ICP		1	1	1	1	1	5	chr6	+	147995937	148131282	NM_178797	330450	NP_848912	fatty acyl-CoA reductase 2
Farp1	HCP			1				1	chr14	+	121434795	121682948	NM_134082	223254	NP_598843	FERMRhoGEF (Arhgef) and pleckstrin domain
Fastk	ICP		1	1				2	chr5	-	23951053	23946857	NM_023229	66587	NP_075718	fas-activated serine/threonine kinase
Fblim1	ICP	1	1	1	1	1	1	6	chr4	-	141155839	141131976	NM_001163256	74202	NP_001156728	filamin-binding LIM protein 1
Fbn1	ICP	1	1	1	1	1	1	6	chr2	-	125332174	125126329	NM_007993	14118	NP_032019	fibrillin-1
Fbrsl1	HCP						1	1	chr5	-	110816146	110790770	NM_028596	381668	NP_082872	fibrosin-like 1 isoform 2
Fbxl19	ICP		1					1	chr7	+	134890288	134912442	NM_172748	233902	NP_766336	F-box/LRR-repeat protein 19
Fbxl20	HCP	1	1	1		1		4	chr11	-	98010930	97943867	NM_028149	72194	NP_082425	F-box/LRR-repeat protein 20
Fbxl8	HCP	1			1	1	1	4	chr8	+	107788547	107793226	NM_015821	50788	NP_056636	F-box/LRR-repeat protein 8
Fbxo32	HCP		1	1				2	chr15	-	58046433	58011633	NM_026346	67731	NP_080622	F-box only protein 32
Fbxo33	HCP	1	1					2	chr12	-	60320470	60301641	NM_001033156	70611	NP_001028328	F-box only protein 33
Fbxo36	HCP	1	1					2	chr1	+	84836415	84897061	NM_025386	66153	NP_079662	F-box only protein 36
Fbxo41	ICP	1	1	1	1	1	1	6	chr6	-	85452880	85419571	NM_001001160	330369	NP_001001160	F-box only protein 41
Fbxo6	LCP	1	1	1	1	1	1	6	chr4	-	147526244	147519824	NM_001163707	50762	NP_001157179	F-box only protein 6
Fbxo6	ICP	1	1	1	1	1	1	6	chr4	-	147526034	147519824	NM_015797	50762	NP_056612	F-box only protein 6
Fbxo6	ICP	1	1	1	1	1	1	6	chr4	-	147526138	147519824	NM_001163706	50762	NP_001157178	F-box only protein 6
Fbxw5	ICP	1	1	1	1			4	chr2	+	25356297	25360990	NM_013908	30839	NP_038936	F-box/WD repeat-containing protein 5
Fbxw7	HCP	1			1	1	1	4	chr3	+	84619498	84783120	NM_001177773	50754	NP_001171244	F-box/WD repeat-containing protein 7 isoform 1
Fcgrt	LCP				1	1		2	chr7	-	52359192	52348362	NM_010189	14132	NP_034319	IgG receptor FcRn large subunit p51 precursor
Fchsd1	HCP	1	1	1	1	1	1	6	chr18	-	38129385	38117087	NM_175684	319262	NP_783615	FCH and double SH3 domains protein 1
Fcrl5	LCP	1	1	1	1	1	1	6	chr3	+	87239703	87304600	NM_001113238	329693	NP_001106709	Fc receptor-like protein 5 isoform b
Fcrl6	LCP			1				1	chr1	-	174532682	174526770	NM_001164725	677296	NP_001158197	Fc receptor-like protein 6
Fdx1	HCP	1				1		2	chr9	-	51771638	51751411	NM_007996	14148	NP_032022	adrenodoxin, mitochondrial precursor
Fem1b	HCP	1	1			1	1	4	chr9	-	62659455	62639635	NM_010193	14155	NP_034323	protein fem-1 homolog B
Fermt2	HCP	1	1	1	1	1	1	6	chr14	-	46149740	46078466	NM_146054	218952	NP_666166	fermitin family homolog 2
Fes	LCP		1		1			2	chr7	-	87532832	87522643	NM_010194	14159	NP_034324	tyrosine-protein kinase Fes/Fps
Fev	HCP	1						1	chr1	-	74931982	74928082	NM_153111	260298	NP_694751	protein FEV
Ffar1	LCP	1	1	1	1	1	1	6	chr7	-	31646489	31645586	NM_194057	233081	NP_918946	free fatty acid receptor 1
Ffar2	LCP			1	1		1	3	chr7	-	31605996	31603375	NM_001168512	233079	NP_001161984	free fatty acid receptor 2
Ffar2	LCP			1	1		1	3	chr7	-	31606211	31603375	NM_001168510	233079	NP_001161982	free fatty acid receptor 2
Ffar2	LCP			1	1		1	3	chr7	-	31606158	31603375	NM_001168511	233079	NP_001161983	free fatty acid receptor 2
Ffar2	LCP			1	1		1	3	chr7	-	31606667	31603375	NM_001168509	233079	NP_001161981	free fatty acid receptor 2
Fgf12	ICP	1	1	1			1	4	chr16	-	28445313	28160205	NM_183064	14167	NP_898887	fibroblast growth factor 12 isoform a
Fgf13	HCP				1	1	1	3	chrX	-	56387613	56315327	NM_010200	14168	NP_034330	fibroblast growth factor 13
Fgf2	HCP	1	1	1	1	1	1	6	chr3	+	37247574	37303752	NM_008006	14173	NP_032032	heparin-binding growth factor 2 precursor
Fgf21	LCP		1					1	chr7	-	52870860	52869259	NM_020013	56636	NP_064397	fibroblast growth factor 21 precursor
Fgf22	ICP						1	1	chr10	+	79217863	79219706	NM_023304	67112	NP_075793	fibroblast growth factor 22 precursor
Fgf3	HCP		1	1				2	chr7	+	152024516	152029253	NM_008007	14174	NP_032033	fibroblast growth factor 3 precursor
Fgf4	HCP	1	1	1	1	1	1	6	chr7	+	152047290	152051148	NM_010202	14175	NP_034332	fibroblast growth factor 4 precursor
Fgf5	HCP		1					1	chr5	+	98683202	98706049	NM_010203	14176	NP_034333	fibroblast growth factor 5 precursor
Fgfr1op	HCP						1	1	chr17	+	8358382	8389335	NM_201230	75296	NP_957682	FGFR1 oncogene partner isoform 2
Fgfr3	HCP	1	1	1	1	1	1	6	chr5	+	34064954	34079713	NM_001163216	14184	NP_001156688	fibroblast growth factor receptor 3 isoform 2	This gene encodes a member of the fibroblast growth factor receptor (FGFR) family, with its amino acid sequence being highly conserved between members and among divergent species. FGFR family members differ from one another in their ligand affinities and tissue distribution. A full-length representative protein would consist of an extracellular region, composed of three immunoglobulin-like domain…
Fgfr3	ICP	1	1	1	1	1	1	6	chr5	+	34064408	34079713	NM_001163215	14184	NP_001156687	fibroblast growth factor receptor 3 isoform 1	This gene encodes a member of the fibroblast growth factor receptor (FGFR) family, with its amino acid sequence being highly conserved between members and among divergent species. FGFR family members differ from one another in their ligand affinities and tissue distribution. A full-length representative protein would consist of an extracellular region, composed of three immunoglobulin-like domain…
Fgfr3	ICP	1	1	1	1	1	1	6	chr5	+	34064372	34079713	NM_008010	14184	NP_032036	fibroblast growth factor receptor 3 isoform 1	This gene encodes a member of the fibroblast growth factor receptor (FGFR) family, with its amino acid sequence being highly conserved between members and among divergent species. FGFR family members differ from one another in their ligand affinities and tissue distribution. A full-length representative protein would consist of an extracellular region, composed of three immunoglobulin-like domain…
Fhdc1	HCP	1	1		1	1	1	5	chr3	-	84284351	84247946	NM_001033301	229474	NP_001028473	FH2 domain-containing protein 1
Figla	ICP		1	1	1	1	1	5	chr6	+	85967184	85970990	NM_012013	26910	NP_036143	factor in the germline alpha
Fignl1	HCP	1		1	1	1	1	5	chr11	-	11708965	11700290	NM_001163360	60530	NP_001156832	fidgetin-like protein 1
Fkbp5	HCP		1				1	2	chr17	-	28623057	28536039	NM_010220	14229	NP_034350	peptidyl-prolyl cis-trans isomerase FKBP5
Fkbp8	HCP	1	1	1	1			4	chr8	+	73051641	73059227	NM_010223	14232	NP_034353	peptidyl-prolyl cis-trans isomerase FKBP8
Flcn	HCP		1				1	2	chr11	-	59623275	59605252	NM_146018	216805	NP_666130	folliculin
Fli1	HCP	1						1	chr9	-	32348953	32229792	NM_008026	14247	NP_032052	Friend leukemia integration 1 transcription
Flna	HCP	1	1			1		3	chrX	-	71491873	71468799	NM_010227	192176	NP_034357	filamin-A
Flot2	ICP	1	1	1	1	1	1	6	chr11	+	77851442	77873934	NM_008028	14252	NP_032054	flotillin-2 isoform 2
Flywch2	HCP	1						1	chr17	-	23923044	23913884	NM_029798	76917	NP_084074	FLYWCH family member 2
Fmnl1	HCP	1	1	1				3	chr11	+	103032451	103060214	NM_019679	57778	NP_062653	formin-like protein 1 isoform 1
Fmnl2	HCP			1				1	chr2	+	52716901	52993236	NM_172409	71409	NP_765997	formin-like protein 2
Fndc3a	HCP	1	1	1	1	1	1	6	chr14	-	73109810	72937759	NM_207636	319448	NP_997519	fibronectin type-III domain-containing protein
Fndc3c1	HCP	1						1	chrX	-	103680568	103615381	NM_001007580	333564	NP_001007581	fibronectin type III domain containing protein
Fndc5	HCP	1	1	1	1	1	1	6	chr4	+	128814303	128821837	NM_027402	384061	NP_081678	fibronectin type III domain-containing protein 5
Foxa3	ICP	1	1	1		1		4	chr7	-	19608888	19598631	NM_008260	15377	NP_032286	hepatocyte nuclear factor 3-gamma
Foxc2	ICP						1	1	chr8	+	123640070	123642794	NM_013519	14234	NP_038547	forkhead box protein C2
Foxi3	HCP					1		1	chr6	+	70906599	70911060	NM_001101464	232077	NP_001094934	forkhead box protein I3
Foxj2	HCP				1	1	1	3	chr6	+	122770201	122795384	NM_021899	60611	NP_068699	forkhead box protein J2
Foxn2	HCP			1				1	chr17	+	88840051	88889873	NM_180974	14236	NP_851305	forkhead box N2
Foxn4	ICP	1	1	1	1	1	1	6	chr5	-	114723770	114704172	NM_148935	116810	NP_683737	forkhead box protein N4
Frrs1	LCP	1	1	1	1	1	1	6	chr3	+	116562484	116606668	NM_001113478	20321	NP_001106950	ferric-chelate reductase 1
Fscn1	ICP				1			1	chr5	+	143722033	143734868	NM_007984	14086	NP_032010	fascin
Fscn2	LCP		1	1	1	1		4	chr11	+	120222847	120229487	NM_172802	238021	NP_766390	fascin homolog 2, actin-bundling protein,
Fstl1	ICP		1	1	1		1	4	chr16	+	37777140	37836602	NM_008047	14314	NP_032073	follistatin-related protein 1 precursor
Fstl4	HCP	1	1			1		3	chr11	+	52578207	53000849	NM_177059	320027	NP_796033	follistatin-related protein 4 precursor
Fto	HCP	1	1	1				3	chr8	+	93837423	94192332	NM_011936	26383	NP_036066	alpha-ketoglutarate-dependent dioxygenase FTO
Fxn	HCP	1						1	chr19	-	24355076	24335942	NM_008044	14297	NP_032070	frataxin, mitochondrial precursor
Fxyd1	LCP	1	1	1	1	1	1	6	chr7	-	31840675	31836696	NM_052992	56188	NP_443718	phospholemman isoform b precursor	This gene encodes a member of the FXYD family of small membrane proteins that share a 35-amino acid signature sequence domain, beginning with the sequence PFXYD and containing 7 invariant and 6 highly conserved amino acids. The protein encoded by this gene is a plasma membrane substrate for several kinases, including protein kinase A, protein kinase C, NIMA kinase, and myotonic dystrophy kinase. …
Fxyd1	LCP	1	1	1	1	1	1	6	chr7	-	31839872	31836696	NM_194321	56188	NP_919302	phospholemman isoform b precursor	This gene encodes a member of the FXYD family of small membrane proteins that share a 35-amino acid signature sequence domain, beginning with the sequence PFXYD and containing 7 invariant and 6 highly conserved amino acids. The protein encoded by this gene is a plasma membrane substrate for several kinases, including protein kinase A, protein kinase C, NIMA kinase, and myotonic dystrophy kinase. …
Fxyd3	LCP	1			1	1	1	4	chr7	-	31861716	31855553	NM_008557	17178	NP_032583	FXYD domain-containing ion transport regulator 3	This gene encodes a member of a family of small membrane proteins that share a 35-amino acid signature sequence domain, beginning with the sequence PFXYD and containing 7 invariant and 6 highly conserved amino acids. The encoded protein is a transmembrane protein that functions as a specific regulator of Na,K-ATPase. [provided by RefSeq].
Fxyd5	LCP			1		1	1	3	chr7	-	31827341	31817741	NM_008761	18301	NP_032787	FXYD domain-containing ion transport regulator	This gene encodes a member of a family of small membrane proteins that share a 35-amino acid signature sequence domain, beginning with the sequence PFXYD and containing 7 invariant and 6 highly conserved amino acids. The approved human gene nomenclature for the family is FXYD-domain containing ion transport regulator. Mouse FXYD5 has been termed RIC (Related to Ion Channel). FXYD2, also known as …
Fxyd5	ICP			1		1	1	3	chr7	-	31826837	31817741	NM_001111073	18301	NP_001104543	FXYD domain-containing ion transport regulator	This gene encodes a member of a family of small membrane proteins that share a 35-amino acid signature sequence domain, beginning with the sequence PFXYD and containing 7 invariant and 6 highly conserved amino acids. The approved human gene nomenclature for the family is FXYD-domain containing ion transport regulator. Mouse FXYD5 has been termed RIC (Related to Ion Channel). FXYD2, also known as …
Fxyd7	ICP	1	1	1	1	1	1	6	chr7	-	31836473	31827533	NM_022007	57780	NP_071290	FXYD domain-containing ion transport regulator	This reference sequence was derived from multiple replicate ESTs and validated by similar human genomic sequence. This gene encodes a member of a family of small membrane proteins that share a 35-amino acid signature sequence domain, beginning with the sequence PFXYD and containing 7 invariant and 6 highly conserved amino acids. The approved human gene nomenclature for the family is FXYD-domain c…
Fzd5	HCP		1					1	chr1	-	64784324	64777131	NM_022721	14367	NP_073558	frizzled-5 precursor
Gabra2	ICP	1				1		2	chr5	-	71487088	71352295	NM_008066	14395	NP_032092	gamma-aminobutyric acid receptor subunit alpha-2
Gabra5	HCP	1	1	1	1	1	1	6	chr7	-	64765379	64663038	NM_176942	110886	NP_795916	gamma-aminobutyric acid receptor subunit alpha-5
Gabrb3	HCP	1				1		2	chr7	+	64846542	65084171	NM_008071	14402	NP_032097	gamma-aminobutyric acid receptor subunit beta-3
Gabrb3	ICP	1				1		2	chr7	+	64845903	65084171	NM_001038701	14402	NP_001033790	gamma-aminobutyric acid receptor subunit beta-3
Gabrd	HCP	1	1	1	1	1	1	6	chr4	-	154772178	154759087	NM_008072	14403	NP_032098	gamma-aminobutyric acid receptor subunit delta
Gad1	HCP	1		1	1	1		4	chr2	+	70400220	70440069	NM_008077	14415	NP_032103	glutamate decarboxylase 1
Gadd45b	HCP	1	1		1	1	1	5	chr10	+	80392835	80394949	NM_008655	17873	NP_032681	growth arrest and DNA damage-inducible protein
Gadd45g	HCP				1	1		2	chr13	+	51942043	51943843	NM_011817	23882	NP_035947	growth arrest and DNA damage-inducible protein
Gal3st1	ICP	1	1	1	1	1	1	6	chr11	+	3883638	3899331	NM_001177703	53897	NP_001171174	galactosylceramide sulfotransferase
Galns	HCP	1	1	1				3	chr8	-	125135387	125102136	NM_001193645	50917	NP_001180574	N-acetylgalactosamine-6-sulfatase isoform 2
Galnt10	HCP	1	1	1	1	1	1	6	chr11	+	57458943	57601002	NM_134189	171212	NP_598950	polypeptide N-acetylgalactosaminyltransferase
Galnt12	HCP	1			1	1		3	chr4	+	47104824	47135914	NM_172693	230145	NP_766281	polypeptide N-acetylgalactosaminyltransferase
Galnt9	HCP	1	1	1			1	4	chr5	+	110973363	111050401	NM_198306	231605	NP_938048	polypeptide N-acetylgalactosaminyltransferase 9
Galntl2	LCP	1	1		1	1	1	5	chr14	+	32842288	32871512	NM_030166	78754	NP_084442	polypeptide
Galr1	ICP	1	1	1	1	1	1	6	chr18	-	82576169	82561887	NM_008082	14427	NP_032108	galanin receptor type 1
Gan	HCP		1					1	chr8	+	119682034	119729086	NM_001081151	209239	NP_001074620	gigaxonin
Ganab	HCP	1	1		1	1		4	chr19	+	8972600	8991155	NM_008060	14376	NP_032086	neutral alpha-glucosidase AB
Gars	HCP	1	1	1	1	1		5	chr6	+	54987994	55029498	NM_180678	353172	NP_851009	glycyl-tRNA synthetase
Gata2	HCP	1	1	1	1	1	1	6	chr6	+	88148657	88157026	NM_008090	14461	NP_032116	endothelial transcription factor GATA-2
Gba2	HCP	1	1	1	1	1	1	6	chr4	-	43591736	43579799	NM_172692	230101	NP_766280	non-lysosomal glucosylceramidase
Gbas	HCP	1	1	1	1	1	1	6	chr5	+	130230949	130264201	NM_008095	14467	NP_032121	protein NipSnap homolog 2
Gbx2	HCP	1	1	1	1	1	1	6	chr1	-	91827751	91824536	NM_010262	14472	NP_034392	homeobox protein GBX-2
Gcat	HCP	1		1	1	1	1	5	chr15	+	78861303	78868786	NM_013847	26912	NP_038875	2-amino-3-ketobutyrate coenzyme A ligase,
Gcc1	ICP	1	1	1		1	1	5	chr6	-	28371724	28366602	NM_028900	74375	NP_083176	GRIP and coiled-coil domain-containing protein
Gcfc1	HCP		1				1	2	chr16	-	91044624	91014281	NM_026110	67367	NP_080386	GC-rich sequence DNA-binding factor 1
Gck	LCP	1	1	1	1	1	1	6	chr11	-	5849602	5800825	NM_010292	103988	NP_034422	glucokinase
Gcom1	ICP						1	1	chr9	-	71440167	71352153	NM_001033208	102371	NP_001028380	GRINL1A complex locus protein 1
Gdap2	HCP	1	1	1	1	1	1	6	chr3	+	99966440	100010904	NM_010269	14547	NP_034399	ganglioside-induced differentiation-associated
Gdf1	LCP	1	1	1	1	1	1	6	chr8	+	72853663	72855487	NM_008107	14559	NP_032133	embryonic growth/differentiation factor 1	This gene encodes a member of the bone morphogenetic protein (BMP) family and the TGF-beta superfamily. This group of proteins is characterized by a polybasic proteolytic processing site that is cleaved to produce a mature protein containing seven conserved cysteine residues. The members of this family are regulators of cell growth and differentiation in both embryonic and adult tissues. This pro…
Gdf1	HCP		1	1	1	1	1	5	chr8	+	72839673	72855487	NM_001163282	14559	NP_001156754	embryonic growth/differentiation factor 1	This gene encodes a member of the bone morphogenetic protein (BMP) family and the TGF-beta superfamily. This group of proteins is characterized by a polybasic proteolytic processing site that is cleaved to produce a mature protein containing seven conserved cysteine residues. The members of this family are regulators of cell growth and differentiation in both embryonic and adult tissues. This pro…
Gdf10	HCP			1	1	1	1	4	chr14	+	34736772	34748468	NM_145741	14560	NP_665684	bone morphogenetic protein 3B precursor
Gdf6	HCP	1	1	1	1	1	1	6	chr4	+	9771518	9789492	NM_013526	242316	NP_038554	growth/differentiation factor 6 precursor
Gdf9	LCP			1	1			2	chr11	+	53246787	53251404	NM_008110	14566	NP_032136	growth/differentiation factor 9 precursor
Gdnf	HCP	1	1					2	chr15	+	7761010	7787575	NM_010275	14573	NP_034405	glial cell line-derived neurotrophic factor
Gdpd5	HCP	1	1	1	1	1	1	6	chr7	+	106530058	106609494	NM_201352	233552	NP_958740	glycerophosphodiester phosphodiesterase
Gfod1	HCP	1	1	1	1	1	1	6	chr13	-	43399541	43290887	NM_001033399	328232	NP_001028571	glucose-fructose oxidoreductase
Gfra4	LCP	1	1					2	chr2	-	130868824	130865911	NM_001136063	14588	NP_001129535	GDNF family receptor alpha-4 isoform 1
Gfra4	LCP	1	1					2	chr2	-	130868418	130865911	NM_020014	14588	NP_064398	GDNF family receptor alpha-4 isoform 2
Gga3	HCP	1	1	1	1	1	1	6	chr11	-	115465220	115445568	NM_173048	260302	NP_766636	ADP-ribosylation factor-binding protein GGA3
Ggn	ICP	1	1			1		3	chr7	+	29955228	29958952	NM_182694	243897	NP_874353	gametogenetin isoform 1
Ggn	ICP	1	1			1		3	chr7	+	29955408	29958931	NM_182696	243897	NP_874355	gametogenetin isoform 3
Ggps1	HCP	1	1	1	1	1	1	6	chr13	-	14155668	14144713	NM_010282	14593	NP_034412	geranylgeranyl pyrophosphate synthase
Ggt5	LCP		1	1	1	1	1	5	chr10	+	75052125	75079713	NM_011820	23887	NP_035950	gamma-glutamyltransferase 5
Ggta1	LCP	1	1	1	1	1	1	6	chr2	-	35316945	35255698	NM_001145821	14594	NP_001139293	N-acetyllactosaminide
Ghsr	ICP	1	1		1	1	1	5	chr3	+	27270272	27276932	NM_177330	208188	NP_796304	growth hormone secretagogue receptor type 1
Gins2	HCP	1	1		1	1	1	5	chr8	-	123112975	123105165	NM_178856	272551	NP_849187	DNA replication complex GINS protein PSF2
Gipc2	ICP				1			1	chr3	-	151828864	151756804	NM_016867	54120	NP_058563	PDZ domain-containing protein GIPC2
Gja5	LCP	1						1	chr3	+	96836338	96857557	NM_008121	14613	NP_032147	gap junction alpha-5 protein
Gjb2	HCP	1	1	1	1	1	1	6	chr14	-	57723539	57717438	NM_008125	14619	NP_032151	gap junction beta-2 protein
Gjc2	LCP			1				1	chr11	-	58996328	58989065	NM_175452	118454	NP_780661	gap junction gamma-2 protein
Gjc2	LCP			1				1	chr11	-	58996715	58989065	NM_080454	118454	NP_536702	gap junction gamma-2 protein
Gjd2	HCP	1	1	1	1	1	1	6	chr2	-	113839355	113835336	NM_010290	14617	NP_034420	gap junction delta-2 protein
Gkap1	HCP	1	1	1	1	1	1	6	chr13	-	58375549	58334711	NM_019832	56278	NP_062806	G kinase-anchoring protein 1
Gldn	ICP	1	1	1	1	1	1	6	chr9	+	54134292	54189584	NM_177350	235379	NP_796324	gliomedin
Gli1	ICP	1	1	1	1	1	1	6	chr10	-	126778635	126766937	NM_010296	14632	NP_034426	zinc finger protein GLI1
Glis1	HCP		1					1	chr4	+	107107323	107307664	NM_147221	230587	NP_671754	zinc finger protein GLIS1
Glis2	HCP	1	1	1	1	1	1	6	chr16	+	4594712	4615957	NM_031184	83396	NP_112461	zinc finger protein GLIS2
Glp1r	ICP		1	1				2	chr17	+	31038811	31073455	NM_021332	14652	NP_067307	glucagon-like peptide 1 receptor
Glp2r	ICP	1		1	1	1	1	5	chr11	-	67584655	67519931	NM_175681	93896	NP_783612	glucagon-like peptide 2 receptor precursor
Glrx5	HCP	1	1	1	1	1	1	6	chr12	+	106270898	106279120	NM_028419	73046	NP_082695	glutaredoxin-related protein 5, mitochondrial
Gls2	HCP	1	1		1	1	1	5	chr10	+	127631690	127647060	NM_001033264	216456	NP_001028436	glutaminase liver isoform, mitochondrial
Glt8d1	HCP	1	1	1			1	4	chr14	+	31814578	31825627	NM_001165930	76485	NP_001159402	glycosyltransferase 8 domain-containing protein	This gene encodes a member of the glycosyltransferase family. The encoded protein is a type II transmembrane protein containing a glycosyltransferase 8 domain in the lumenal (C-terminal) portion. The specific function of this protein has not been determined. Two alternatively spliced variants encoding the same isoform have been described. [provided by RefSeq].
Glt8d1	HCP	1	1	1			1	4	chr14	+	31814618	31825627	NM_029626	76485	NP_083902	glycosyltransferase 8 domain-containing protein	This gene encodes a member of the glycosyltransferase family. The encoded protein is a type II transmembrane protein containing a glycosyltransferase 8 domain in the lumenal (C-terminal) portion. The specific function of this protein has not been determined. Two alternatively spliced variants encoding the same isoform have been described. [provided by RefSeq].
Gltp	HCP	1			1	1	1	4	chr5	-	115140944	115119510	NM_019821	56356	NP_062795	glycolipid transfer protein
Glul	ICP	1	1	1	1	1	1	6	chr1	+	155747074	155756844	NM_008131	14645	NP_032157	glutamine synthetase
Glyctk	LCP	1	1	1	1	1	1	6	chr9	-	106060469	106055190	NM_174846	235582	NP_777271	glycerate kinase
Gm10069	HCP			1				1	chr6	+	128388774	128425863	NR_028592	791299
Gm10345	ICP	1	1	1	1	1	1	6	chr15	+	76124863	76127325	NM_001195537	100041269	NP_001182466	sphingomyelin phosphodiesterase 5
Gm10565	HCP	1	1	1		1	1	5	chr4	+	141640212	141644016	NR_027137	100038693
Gm106	ICP	1	1	1	1	1	1	6	chr1	-	15882803	15843942	NM_001033288	226866	NP_001028460	RPE-spondin precursor
Gm10857	LCP	1			1		1	3	chr2	+	6053914	6061616	NR_033470	100038358
Gm10857	LCP	1			1		1	3	chr2	+	6053928	6061616	NR_033471	100038358
Gm10863	ICP	1	1		1	1	1	5	chr15	+	78996495	79046831	NR_029470	100041655
Gm10941	HCP	1	1	1	1	1	1	6	chr10	-	76721968	76720517	NR_026944	100169878
Gm11110	ICP	1	1	1		1		4	chr17	-	57245365	57231445	NR_033508	100169874
Gm11190	LCP	1						1	chr11	-	77742790	77725628	NR_033549	791423
Gm1123	LCP	1	1	1	1	1	1	6	chr9	-	98936109	98907383	NM_001080776	382097	NP_001074245	coxsackie adenovirus receptor-like
Gm11437	LCP	1		1		1		3	chr11	-	83980978	83961864	NM_001037932	628813	NP_001033021	hypothetical protein LOC628813
Gm11978	LCP		1		1		1	3	chr11	-	6560239	6550150	NR_028586	100041311
Gm12830	HCP	1	1	1	1	1	1	6	chr4	+	114494324	114528771	NR_033617	433746
Gm13285	HCP						1	1	chr4	+	88446223	88446772	NM_001161609	545654	NP_001155081	hypothetical protein LOC545654
Gm13285	HCP					1		1	chr4	+	88434535	88435084	NM_001161609	545654	NP_001155081	hypothetical protein LOC545654
Gm13287	HCP						1	1	chr4	+	88446223	88446772	NM_001161610	545655	NP_001155082	hypothetical protein LOC545655
Gm14137	LCP	1	1			1	1	4	chr2	+	119000244	119003311	NM_001039223	623781	NP_001034312	hypothetical protein LOC623781
Gm14492	LCP	1	1	1	1	1	1	6	chr7	-	149692676	149676984	NR_033261	677289
Gm1564	HCP	1	1	1	1	1	1	6	chr11	+	102526901	102543551	NM_001127576	268491	NP_001121048	hypothetical protein LOC268491
Gm16516	HCP	1	1	1	1	1	1	6	chr11	-	60745369	60734442	NR_027800	24082
Gm2518	HCP		1					1	chr19	+	8848974	8851452	NR_015538	100039957
Gm2897	ICP		1					1	chr14	+	3049304	3077025	NM_001177714	100040671	NP_001171185	predicted gene 2897 isoform 1
Gm2897	ICP		1					1	chr14	+	3049285	3077025	NM_001177715	100040671	NP_001171186	predicted gene 2897 isoform 2
Gm3336	LCP	1	1	1	1	1	1	6	chr8	+	73242441	73246534	NM_001195253	100041434	NP_001182182	hypothetical protein LOC100041434
Gm347	LCP	1	1	1	1	1	1	6	chr2	+	28303460	28311028	NM_001005420	241289	NP_001005420	hypothetical protein LOC241289
Gm4013	HCP		1	1	1	1	1	5	chr18	-	42434851	42434033	NR_033452	100042757
Gm4532	HCP	1						1	chr7	-	134376644	134375931	NR_030674	100043580
Gm4535	ICP				1	1	1	3	chr11	-	68787322	68785990	NM_001101644	100043585	NP_001095114	RAN guanine nucleotide release factor family
Gm4861	LCP				1			1	chr3	-	137215586	137213008	NM_177665	229862	NP_808333	hypothetical protein LOC229862
Gm4975	ICP			1		1		2	chr8	-	66430967	66403490	NM_001195687	244495	NP_001182616	predicted gene 4975
Gm4980	LCP					1	1	2	chr7	-	106775613	106772576	NM_001195529	245190	NP_001182458	hypothetical protein LOC245190
Gm505	HCP	1	1	1	1	1	1	6	chr8	+	127421785	127427713	NM_001111141	244666	NP_001104611	hypothetical protein LOC244666
Gm5082	LCP	1	1	1	1	1	1	6	chr13	+	41746130	41752146	NM_001145878	328231	NP_001139350	hypothetical protein LOC328231
Gm5082	LCP			1	1	1	1	4	chr13	+	41744811	41752146	NM_177808	328231	NP_808476	hypothetical protein LOC328231
Gm5126	ICP		1					1	chrX	-	100129562	100127385	NR_026596	331480
Gm5129	HCP						1	1	chr5	-	30062476	30061873	NR_028426	332993
Gm5468	HCP	1	1	1		1	1	5	chr15	+	25343946	25382173	NR_027376	432939
Gm5607	HCP		1					1	chr8	+	12385770	12436732	NR_027975	434280
Gm6772	LCP		1					1	chr12	+	88075318	88104745	NM_001195767	627607	NP_001182696	hypothetical protein LOC627607
Gm684	ICP	1				1	1	3	chr9	-	51086659	51078362	NM_001195681	270157	NP_001182610	hypothetical protein LOC270157
Gm6890	LCP				1	1	1	3	chrX	+	71986265	71987527	NM_001099306	628518	NP_001092776	hypothetical protein LOC628518
Gm6981	HCP	1	1	1	1	1	1	6	chr9	-	51856810	51810165	NR_023357	629557
Gm7120	ICP	1	1	1			1	4	chr13	+	120276845	120284312	NM_001039244	633640	NP_001034333	transmembrane protein C5orf28 homolog
Gm7120	HCP	1	1	1			1	4	chr13	+	120277666	120284312	NM_001177666	633640	NP_001171137	transmembrane protein C5orf28 homolog
Gm7337	LCP		1	1	1	1	1	5	chr5	+	88279383	88282037	NR_003652	654494
Gm749	LCP	1			1	1	1	4	chr17	+	28686431	28689563	NM_001034871	328788	NP_001030043	hypothetical protein LOC328788 precursor
Gm962	HCP	1	1		1	1	1	5	chr19	+	5568073	5571261	NM_001033448	381201	NP_001028620	hypothetical protein LOC381201
Gm9767	ICP	1			1		1	3	chr10	+	25798060	25799253	NR_028030	100040851
Gm9786	HCP						1	1	chr10	+	80289440	80291962	NR_027656	100041965
Gm98	HCP	1	1	1				3	chr19	-	10315238	10282760	NM_001033481	225908	NP_001028653	myelin gene regulatory factor
Gmcl1	HCP	1	1	1	1	1	1	6	chr6	-	86683372	86641761	NM_011818	23885	NP_035948	germ cell-less protein-like 1
Gmds	HCP	1				1		2	chr13	-	32430413	31911454	NM_146041	218138	NP_666153	GDP-mannose 4,6 dehydratase
Gmfg	ICP		2	2	1	1	1	5	chr7	+	29222465	29231914	NM_022024	63986	NP_071307	glia maturation factor gamma isoform 1
Gmppa	ICP	1	1	1	1		1	5	chr1	+	75432517	75439751	NM_133708	69080	NP_598469	mannose-1-phosphate guanyltransferase alpha
Gna13	HCP	1	1	1	1	1	1	6	chr11	+	109224107	109262683	NM_010303	14674	NP_034433	guanine nucleotide-binding protein subunit
Gna15	LCP				1		1	2	chr10	-	80986970	80965058	NM_010304	14676	NP_034434	guanine nucleotide-binding protein subunit
Gnb1l	HCP	1	1	1	1	1	1	6	chr16	+	18498860	18566772	NM_001081682	13972	NP_001075151	guanine nucleotide-binding protein subunit
Gnb1l	HCP	1	1	1	1	1	1	6	chr16	+	18498963	18566772	NM_023120	13972	NP_075609	guanine nucleotide-binding protein subunit
Gnb3	LCP	1	1	1	1	1	1	6	chr6	-	124790293	124784257	NM_013530	14695	NP_038558	guanine nucleotide-binding protein
Gnb5	ICP	1	1	1	1	1	1	6	chr9	+	75162048	75193478	NM_138719	14697	NP_619733	guanine nucleotide-binding protein subunit
Gne	HCP	1	1	1	1	1	1	6	chr4	-	44085545	44049694	NM_001190414	50798	NP_001177343	bifunctional UDP-N-acetylglucosamine
Gng4	HCP	1						1	chr13	+	13876805	13920162	NM_010317	14706	NP_034447	guanine nucleotide-binding protein
Gnl2	HCP			1				1	chr4	+	124707257	124732626	NM_145552	230737	NP_663527	nucleolar GTP-binding protein 2
Gnpat	HCP		1					1	chr8	+	127386932	127413957	NM_010322	14712	NP_034452	dihydroxyacetone phosphate acyltransferase
Golga2	HCP	1	1	1	1	1	1	6	chr2	+	32143772	32163441	NM_001080968	99412	NP_001074437	Golgin subfamily A member 2 isoform b
Golga7b	ICP				1	1		2	chr19	+	42330228	42344838	NM_027694	71146	NP_081970	Golgin subfamily A member 7B
Golim4	ICP	1	1	1	1	1	1	6	chr3	-	75760753	75680305	NM_175193	73124	NP_780402	Golgi integral membrane protein 4
Gopc	HCP				1	1	1	3	chr10	-	52101881	52056887	NM_053187	94221	NP_444417	Golgi-associated PDZ and coiled-coil
Gpbp1	HCP	1	1		1	1	1	5	chr13	-	112280249	112215887	NM_001122963	73274	NP_001116435	vasculin isoform 1
Gpc3	HCP					1	1	2	chrX	-	49967151	49625603	NM_016697	14734	NP_057906	glypican-3 precursor
Gpc4	HCP	1			1			2	chrX	-	49518100	49406194	NM_008150	14735	NP_032176	glypican-4 precursor
Gpr1	LCP		1	1	1	1	1	5	chr1	-	63260783	63229267	NM_146250	241070	NP_666362	probable G-protein coupled receptor 1
Gpr101	ICP					1	1	2	chrX	-	54756934	54749844	NM_001033360	245424	NP_001028532	probable G-protein coupled receptor 101
Gpr126	HCP	1	1	1	1	1	1	6	chr10	-	14264842	14122390	NM_001002268	215798	NP_001002268	G-protein coupled receptor 126 precursor
Gpr146	LCP				1		1	2	chr5	+	139865857	139872368	NM_001038703	80290	NP_001033792	probable G-protein coupled receptor 146 isoform
Gpr153	HCP	1						1	chr4	+	151648470	151659446	NM_178406	100129	NP_848493	probable G-protein coupled receptor 153
Gpr162	ICP	1			1	1	1	4	chr6	-	124813935	124808462	NM_013533	14788	NP_038561	probable G-protein coupled receptor 162
Gpr182	LCP	1	1	1	1	1	1	6	chr10	-	127188854	127186657	NM_007412	11536	NP_031438	G-protein coupled receptor 182
Gpr25	LCP	1	1	1	1	1	1	6	chr1	-	138157450	138155490	NM_001101516	383563	NP_001094986	probable G-protein coupled receptor 25
Gpr35	LCP		1	1	1	1		4	chr1	+	94875479	94882968	NM_022320	64095	NP_071715	G-protein coupled receptor 35
Gpr35	LCP	1	1	1	1	1	1	6	chr1	+	94869695	94882968	NM_001104529	64095	NP_001097999	G-protein coupled receptor 35
Gpr6	HCP	1	1			1		3	chr10	-	40791390	40790298	NM_199058	140741	NP_951013	G-protein coupled receptor 6
Gpr62	LCP						1	1	chr9	-	106368271	106366290	NM_001159652	436090	NP_001153124	probable G-protein coupled receptor 62
Gpr68	ICP	1	1		1	1		4	chr12	-	102146408	102114891	NM_175493	238377	NP_780702	ovarian cancer G-protein coupled receptor 1
Gpr89	ICP	1	1		1	1	1	5	chr3	-	96709221	96674988	NM_026229	67549	NP_080505	Golgi pH regulator
Gprasp2	ICP	1	1		1	1	1	5	chrX	+	132373572	132379269	NM_001163017	245607	NP_001156489	G-protein coupled receptor-associated sorting
Gprc5c	HCP	1	1	1	1	1	1	6	chr11	+	114712845	114733931	NM_001110337	70355	NP_001103807	G-protein coupled receptor family C group 5
Gprc5c	HCP	1	1	1	1	1	1	6	chr11	+	114713343	114730410	NM_147217	70355	NP_671750	G-protein coupled receptor family C group 5
Gprc5c	HCP	1	1	1	1	1	1	6	chr11	+	114712853	114730410	NM_001110338	70355	NP_001103808	G-protein coupled receptor family C group 5
Gprin3	ICP			1	1	1		3	chr6	-	59376284	59302454	NM_183183	243385	NP_899006	G protein-regulated inducer of neurite outgrowth
Gpt2	HCP			1				1	chr8	+	88016515	88051457	NM_173866	108682	NP_776291	alanine aminotransferase 2
Gpx3	ICP	1	1		1		1	4	chr11	+	54716354	54723889	NM_001083929	14778	NP_001077398	glutathione peroxidase 3 isoform 1	This gene product belongs to the glutathione peroxidase family, which functions in the detoxification of hydrogen peroxide. It contains a selenocysteine (Sec) residue at its active site. The selenocysteine is encoded by the UGA codon, which normally signals translation termination. The 3' UTR of Sec-containing genes have a common stem-loop structure, the sec insertion sequence (SECIS), which is n…
Gpx3	ICP	1	1		1		1	4	chr11	+	54716427	54723889	NM_008161	14778	NP_032187	glutathione peroxidase 3 isoform 2	This gene product belongs to the glutathione peroxidase family, which functions in the detoxification of hydrogen peroxide. It contains a selenocysteine (Sec) residue at its active site. The selenocysteine is encoded by the UGA codon, which normally signals translation termination. The 3' UTR of Sec-containing genes have a common stem-loop structure, the sec insertion sequence (SECIS), which is n…
Gramd1b	HCP	1		1				2	chr9	-	40263349	40105491	NM_172768	235283	NP_766356	GRAM domain-containing protein 1B
Gramd4	LCP	1		1	1	1		4	chr15	+	85888136	85968064	NM_172611	223752	NP_766199	GRAM domain-containing protein 4
Grb10	HCP	1	1	1				3	chr11	-	11937423	11830501	NM_010345	14783	NP_034475	growth factor receptor-bound protein 10 isoform
Grhl1	HCP		1			1		2	chr12	+	25257151	25302256	NM_001161406	195733	NP_001154878	grainyhead-like protein 1 homolog isoform 1
Grik3	HCP	1	1					2	chr4	+	125168074	125391417	NM_001081097	14807	NP_001074566	glutamate receptor, ionotropic, kainate 3	Glutamate receptors are the predominant excitatory neurotransmitter receptors in the mammalian brain and are activated in a variety of normal neurophysiologic processes. This gene product belongs to the kainate family of glutamate receptors, which are composed of four subunits and function as ligand-activated ion channels. Transcript variants encoding different isoforms have been described for th…
Grm2	ICP	1	1	1	1	1	1	6	chr9	-	106558440	106546865	NM_001160353	108068	NP_001153825	metabotropic glutamate receptor 2 precursor
Grm4	LCP	1	1	1		1		4	chr17	-	27640249	27559332	NM_001013385	268934	NP_001013403	metabotropic glutamate receptor 4
Grrp1	LCP	1	1	1	1	1	1	6	chr4	-	133810021	133807024	NM_001099296	72690	NP_001092766	glycine/arginine-rich protein 1
Grsf1	HCP	1	1	1	1	1	1	6	chr5	-	89104605	89088261	NM_001098476	231413	NP_001091946	G-rich sequence factor 1 isoform 2
Gsdma	LCP			1	1		1	3	chr11	+	98525664	98539022	NM_021347	57911	NP_067322	gasdermin-A
Gsdma2	LCP	1			1	1		3	chr11	+	98508072	98519271	NM_029727	76758	NP_084003	gasdermin-A2
Gse1	HCP				1	1	1	3	chr8	+	123059756	123105283	NM_001145897	382034	NP_001139369	genetic suppressor element 1 isoform 3
Gsg1l	HCP	1	1	1	1		1	5	chr7	-	133225925	133021932	NM_001101488	269994	NP_001094958	GSG1-like
Gstm3	LCP					1	1	2	chr3	-	107772076	107766613	NM_010359	14864	NP_034489	glutathione S-transferase Mu 3
Gstz1	HCP	1	1	1	1	1	1	6	chr12	+	88488667	88505673	NM_010363	14874	NP_034493	maleylacetoacetate isomerase
Gtf2i	HCP	1	1					2	chr5	-	134790616	134713703	NM_001080749	14886	NP_001074218	general transcription factor II-I isoform 5
Gtf3c1	HCP	1	1	1	1	1	1	6	chr7	-	132851202	132784467	NM_207239	233863	NP_997122	general transcription factor 3C polypeptide 1
Gtf3c2	HCP	1	1		1	1	1	5	chr5	-	31482517	31458378	NM_027901	71752	NP_082177	general transcription factor 3C polypeptide 2
Gtf3c4	HCP	1		1				2	chr2	-	28695880	28677819	NM_001166033	269252	NP_001159505	general transcription factor 3C polypeptide 4
Gtf3c5	ICP	1	1	1	1	1		5	chr2	-	28438799	28421782	NM_148928	70239	NP_683730	general transcription factor 3C polypeptide 5
Gtl3	HCP	1	1	1	1	1	1	6	chr8	-	97958769	97944149	NM_008187	14894	NP_032213	gene trap locus 3
Gtpbp1	HCP	1						1	chr15	+	79521325	79551909	NM_013818	14904	NP_038846	GTP-binding protein 1
Gtpbp2	HCP				1			1	chr17	+	46297980	46306319	NM_001145979	56055	NP_001139451	GTP-binding protein 2 isoform 2
Gtpbp3	ICP	1	1	1	1	1	1	6	chr8	+	74012001	74017299	NM_032544	70359	NP_115933	tRNA modification GTPase GTPBP3, mitochondrial
Gtpbp4	HCP		1	1	1	1	1	5	chr13	-	8995258	8971723	NM_027000	69237	NP_081276	nucleolar GTP-binding protein 1
Guca1b	LCP	1	1	1			1	4	chr17	+	47522341	47529916	NM_146079	107477	NP_666191	guanylyl cyclase-activating protein 2
Guca2a	LCP	1	1	1	1	1	1	6	chr4	+	119310336	119312070	NM_008190	14915	NP_032216	guanylin precursor
Guk1	LCP	1	1	1	1	1	1	6	chr11	-	59001243	58997356	NM_001159410	14923	NP_001152882	guanylate kinase isoform 2
Guk1	HCP	1	1	1	1	1	1	6	chr11	-	59005454	58997356	NM_008193	14923	NP_032219	guanylate kinase isoform 1
Gyk	HCP		1	1		1		3	chrX	-	83022158	82947275	NM_008194	14933	NP_032220	glycerol kinase isoform 1
Gzmg	LCP			1				1	chr14	-	56778416	56775417	NM_010375	14944	NP_034505	granzyme G precursor
Gzmm	LCP	1	1	1	1			4	chr10	+	79151764	79158005	NM_008504	16904	NP_032530	granzyme M
H1f0	HCP	1	1			1		3	chr15	+	78858641	78860930	NM_008197	14958	NP_032223	histone H1.0
H2-D1	HCP	1	1	1	1	1	1	6	chr17	+	35400038	35404442	NM_010380	14964	NP_034510	H-2 class I histocompatibility antigen, L-D
H2-Eb1	LCP	1	1	1	1	1	1	6	chr17	+	34442811	34453619	NM_010382	14969	NP_034512	H-2 class II histocompatibility antigen, I-E
H2afx	HCP	1	1	1	1	1	1	6	chr9	+	44142797	44144156	NM_010436	15270	NP_034566	histone H2A.x
H2afz	HCP	1	1	1	1	1	1	6	chr3	+	137527562	137529886	NM_016750	51788	NP_058030	histone H2A.Z
H3f3a	HCP	1	1	1	1	1	1	6	chr1	-	182743734	182732698	NM_008210	15078	NP_032236	histone H3.3
H3f3b	HCP					1		1	chr11	-	115885818	115883274	NM_008211	15081	NP_032237	histone H3.3
Habp2	LCP		1					1	chr19	+	56362427	56394579	NM_146101	226243	NP_666213	hyaluronan-binding protein 2
Hagh	HCP	1	1	1	1	1	1	6	chr17	+	24987611	25001395	NM_001159626	14651	NP_001153098	hydroxyacylglutathione hydrolase, mitochondrial
Hagh	HCP	1	1	1	1	1	1	6	chr17	+	24987434	25001395	NM_024284	14651	NP_077246	hydroxyacylglutathione hydrolase, mitochondrial
Hal	ICP	1						1	chr10	+	92951512	92979488	NM_010401	15109	NP_034531	histidine ammonia-lyase
Hapln2	LCP	1	1					2	chr3	-	87831433	87825671	NM_022031	73940	NP_071314	hyaluronan and proteoglycan link protein 2
Haus8	HCP	1		1				2	chr8	-	73796489	73775022	NM_029621	76478	NP_083897	HAUS augmin-like complex subunit 8 isoform 2
Hbegf	HCP	1	1	1	1		1	5	chr18	-	36675459	36664580	NM_010415	15200	NP_034545	proheparin-binding EGF-like growth factor
Hbq1	ICP		1	1	1	1	1	5	chr11	+	32200068	32200873	NM_175000	216635	NP_778165	hemoglobin, theta T2	This gene is one of two mouse theta-globin genes found in the alpha-globin gene cluster on chromosome 11. This gene represents the T2 (or 3') theta-globin gene described in PMIDs 18245844 and 11157800, respectively. [provided by RefSeq]. Sequence Note: removed 1 base from the 5' end that did not align to the reference genome assembly.
Hccs	HCP	1	1		1		1	4	chrX	-	165758275	165749462	NM_008222	15159	NP_032248	cytochrome c-type heme lyase
Hcrtr1	ICP	1	1		1	1	1	5	chr4	-	129815795	129807460	NM_001163027	230777	NP_001156499	orexin receptor type 1
Hcrtr1	ICP	1	1		1	1	1	5	chr4	-	129816406	129807460	NM_198959	230777	NP_945197	orexin receptor type 1
Hdac10	ICP	1						1	chr15	-	88959130	88953732	NM_199198	170787	NP_954668	histone deacetylase 10
Hdac11	ICP		1		1	1	1	4	chr6	+	91106808	91124677	NM_144919	232232	NP_659168	histone deacetylase 11
Hdac3	HCP			1			1	2	chr18	-	38114642	38096624	NM_010411	15183	NP_034541	histone deacetylase 3
Hddc2	ICP			1		1		2	chr10	+	31033210	31047892	NM_027168	69692	NP_081444	HD domain-containing protein 2
Hddc3	HCP	1						1	chr7	+	87488022	87490983	NM_026812	68695	NP_081088	HD domain-containing protein 3
Hdhd2	HCP	1	1	1	1	1	1	6	chr18	+	77182853	77200792	NM_001039202	76987	NP_001034291	haloacid dehalogenase-like hydrolase
Hdhd2	HCP	1	1	1	1	1	1	6	chr18	+	77183156	77210910	NM_001039201	76987	NP_001034290	haloacid dehalogenase-like hydrolase
Heatr7a	ICP	1	1	1	1	1	1	6	chr15	+	76220460	76270174	NM_001162489	223658	NP_001155961	HEAT repeat containing 7A isoform 2
Hectd1	HCP	1	1	1		1	1	5	chr12	-	52930523	52844708	NM_144788	207304	NP_659037	E3 ubiquitin-protein ligase HECTD1
Hecw1	ICP	1	1	1	1	1	1	6	chr13	-	14615493	14318704	NM_001081348	94253	NP_001074817	E3 ubiquitin-protein ligase HECW1
Hells	HCP	1	1	1		1	1	5	chr19	+	39005479	39042767	NM_008234	15201	NP_032260	lymphocyte-specific helicase
Helz	HCP	1	1	1	1	1	1	6	chr11	+	107409273	107548257	NM_198298	78455	NP_938040	probable helicase with zinc finger domain
Hemgn	LCP	1	1	1	1	1		5	chr4	-	46417055	46406860	NM_053149	93966	NP_444379	hemogen
Herpud1	HCP	1	1	1	1	1	1	6	chr8	+	96910399	96919258	NM_022331	64209	NP_071726	homocysteine-responsive endoplasmic
Hes3	LCP			1			1	2	chr4	-	151665771	151660080	NM_008237	15207	NP_032263	transcription factor HES-3
Hes7	LCP						1	1	chr11	+	68933954	68936761	NM_033041	84653	NP_149030	transcription factor HES-7
Hgs	HCP	1	1	1	1	1	1	6	chr11	+	120328948	120345298	NM_008244	15239	NP_032270	hepatocyte growth factor-regulated tyrosine
Hhipl1	ICP	1			1		1	3	chr12	+	109544479	109566510	NM_001044380	214305	NP_001037845	HHIP-like protein 1 precursor
Hic1	ICP		1					1	chr11	-	74983757	74978066	NM_010430	15248	NP_034560	hypermethylated in cancer 1 protein isoform 1
Higd1b	LCP			1				1	chr11	+	102697609	102699353	NM_080846	75689	NP_543122	HIG1 domain family member 1B
Hip1	ICP	1	1	1	1	1	1	6	chr5	-	136020992	135882387	NM_146001	215114	NP_666113	huntingtin-interacting protein 1
Hist1h1c	HCP	1	1	1	1	1		5	chr13	+	23830675	23832236	NM_015786	50708	NP_056601	histone H1.2
Hist1h2aa	HCP	1	1	1	1	1	1	6	chr13	+	24026330	24026720	NM_175658	319163	NP_783589	histone cluster 1, H2aa
Hist1h2ae	HCP			1				1	chr13	-	23663089	23662385	NM_178187	319166	NP_835494	histone H2A type 1
Hist1h2ag	HCP	1	1	1	1	1	1	6	chr13	-	22134818	22134345	NM_178186	319167	NP_835493	histone H2A type 1
Hist1h2ba	ICP	1	1	1	1	1	1	6	chr13	-	24026025	24025641	NM_175663	319177	NP_783594	histone H2B type 1-A
Hist1h2bg	HCP			1				1	chr13	+	23663268	23663883	NM_178196	319181	NP_835503	histone H2B type 1-C/E/G
Hist1h2bj	HCP	1	1	1	1	1	1	6	chr13	+	22135098	22135479	NM_178198	319183	NP_835505	histone H2B type 1-F/J/L
Hist1h2bm	HCP	1	1	1	1	1	1	6	chr13	+	21813966	21814347	NM_178200	319186	NP_835507	histone H2B type 1-M
Hist1h3a	ICP	1						1	chr13	-	23854255	23853721	NM_013550	360198	NP_038578	histone H3.1
Hist1h4a	HCP	1	1					2	chr13	-	23853026	23852714	NM_178192	326619	NP_835499	histone H4
Hist1h4j	HCP	1				1		2	chr13	+	21826964	21827276	NM_178210	319159	NP_835582	histone H4
Hist2h2aa1	HCP	1	1	1	1	1	1	6	chr3	+	96049460	96050038	NM_013549	15267	NP_038577	histone H2A type 2-A
Hist2h2aa2	HCP	1	1	1	1	1	1	6	chr3	+	96049503	96049896	NM_178212	319192	NP_835584	histone H2A type 2-A
Hist2h3c1	HCP	1	1	1	1	1	1	6	chr3	+	96050673	96051219	NM_178216	15077	NP_835734	histone H3.2
Hist2h3c1	HCP	1	1	1				3	chr3	-	96042999	96042453	NM_178216	15077	NP_835734	histone H3.2
Hist2h3c2-ps	HCP	1	1	1				3	chr3	-	96043050	96042038	NM_054045	97114	NP_473386	histone H3.2
Hist3h2a	HCP					1	1	2	chr11	+	58768186	58770176	NM_178218	319162	NP_835736	histone H2A type 3
Hist3h2ba	ICP				1		1	2	chr11	+	58762412	58763032	NM_030082	78303	NP_084358	histone H2B type 3-A
Hist3h2bb-ps	HCP					1	1	2	chr11	-	58768014	58767549	NM_206882	382522	NP_996765	histone H2B type 3-B
Hk1	ICP	1	1	1	1	1	1	6	chr10	-	61803169	61731602	NM_001146100	15275	NP_001139572	hexokinase-1 isoform HK1
Hmcn1	ICP	1	1	1	1	1	1	6	chr1	-	152840565	152409631	NM_001024720	545370	NP_001019891	hemicentin 1
Hmgcl	ICP						1	1	chr4	+	135502367	135518532	NM_008254	15356	NP_032280	hydroxymethylglutaryl-CoA lyase, mitochondrial
Hmgn1	HCP	1	1					2	chr16	-	96349332	96343194	NM_008251	15312	NP_032277	non-histone chromosomal protein HMG-14
Hmgxb3	HCP	1	1	1	1	1	1	6	chr18	-	61336704	61290930	NM_134134	106894	NP_598895	HMG box domain containing 3 isoform 2
Hmgxb3	HCP	1	1	1	1	1	1	6	chr18	-	61336703	61290930	NM_178277	106894	NP_840061	HMG box domain containing 3 isoform 1
Hn1l	HCP	1	1	1	1	1	1	6	chr17	-	25097568	25079414	NM_198937	52009	NP_945175	hematological and neurological expressed 1-like
Hnf1a	LCP		1					1	chr5	-	115421071	115398988	NM_009327	21405	NP_033353	hepatocyte nuclear factor 1-alpha	This gene encodes a hepatic transcription factor. The encoded protein is not a member of the T-cell factor family, and is distinct from T-cell specific transcription factor 7 which has also been referred to by the symbol Tcf1. [provided by RefSeq]. Publication Note: This RefSeq record includes a subset of the publications that are available for this gene. Please see the Entrez Gene record to acce…
Hnf1b	ICP	1	1	1	1	1	1	6	chr11	+	83664370	83719317	NM_009330	21410	NP_033356	hepatocyte nuclear factor 1-beta
Hnrnpa2b1	HCP	1	1	1		1	1	5	chr6	-	51419893	51410930	NM_182650	53379	NP_872591	heterogeneous nuclear ribonucleoproteins A2/B1
Hnrnph1	HCP	1	1	1	1	1	1	6	chr11	+	50191220	50200030	NM_021510	59013	NP_067485	heterogeneous nuclear ribonucleoprotein H
Hnrnpm	HCP	1	1	1	1	1	1	6	chr17	-	33822403	33783177	NM_029804	76936	NP_084080	heterogeneous nuclear ribonucleoprotein M
Hnrpdl	HCP	1	1	1			1	4	chr5	-	100468241	100462597	NM_016690	50926	NP_057899	heterogeneous nuclear ribonucleoprotein D-like
Homer1	HCP		1					1	chr13	+	94074449	94126785	NM_011982	26556	NP_036112	homer protein homolog 1 isoform S
Homer3	ICP	1	1	1		1	1	5	chr8	+	72806897	72818260	NM_011984	26558	NP_036114	homer protein homolog 3 isoform 2
Hook2	HCP	1		1	1	1		4	chr8	+	87514493	87527263	NM_133255	170833	NP_573518	protein Hook homolog 2 isoform 1
Hook3	HCP		1	1				2	chr8	-	27229696	27131892	NM_207659	320191	NP_997542	protein Hook homolog 3
Hoxa2	ICP				1	1	1	3	chr6	-	52114830	52112509	NM_010451	15399	NP_034581	homeobox protein Hox-A2
Hoxa4	HCP	1	1	1	1	1	1	6	chr6	-	52141702	52139685	NM_008265	15401	NP_032291	homeobox protein Hox-A4
Hoxa5	HCP	1	1	1	1	1	1	6	chr6	-	52154586	52151752	NM_010453	15402	NP_034583	homeobox protein Hox-A5
Hoxb13	ICP	1	1					2	chr11	+	96055674	96057913	NM_008267	15408	NP_032293	homeobox protein Hox-B13
Hoxb5	ICP		1					1	chr11	+	96164825	96167435	NM_008268	15413	NP_032294	homeobox protein Hox-B5
Hpcal1	HCP	1	1	1	1	1	1	6	chr12	+	17697619	17798732	NM_016677	53602	NP_057886	hippocalcin-like protein 1
Hps4	HCP					1	1	2	chr5	+	112772114	112807444	NM_138646	192232	NP_619587	Hermansky-Pudlak syndrome 4 protein homolog
Hr	LCP		1		1	1	1	4	chr14	+	70953862	70973349	NM_021877	15460	NP_068677	protein hairless
Hras1	HCP		1					1	chr7	-	148379903	148375832	NM_001130444	15461	NP_001123916	GTPase HRas isoform 2
Hrasls	LCP					1		1	chr16	+	29209780	29230616	NM_013751	27281	NP_038779	HRAS-like suppressor
Hrh3	HCP	1	1		1	1	1	5	chr2	-	179838927	179834177	NM_133849	99296	NP_598610	histamine H3 receptor
Hs1bp3	ICP						1	1	chr12	+	8320238	8350630	NM_021429	58240	NP_067404	HCLS1-binding protein 3
Hs2st1	HCP		1					1	chr3	-	144233180	144094070	NM_011828	23908	NP_035958	heparan sulfate 2-O-sulfotransferase 1
Hs3st3b1	HCP	1	1	1	1	1	1	6	chr11	-	63735786	63698194	NM_018805	54710	NP_061275	heparan sulfate glucosamine 3-O-sulfotransferase
Hs3st6	HCP	1		1				2	chr17	+	24889947	24895629	NM_001012402	328779	NP_001012402	heparan sulfate glucosamine 3-O-sulfotransferase
Hs6st1	HCP	1	1	1	1	1	1	6	chr1	+	36125244	36163291	NM_015818	50785	NP_056633	heparan-sulfate 6-O-sulfotransferase 1
Hsd17b1	LCP	1	1	1				3	chr11	+	100939724	100941819	NM_010475	15485	NP_034605	estradiol 17-beta-dehydrogenase 1
Hsd17b13	LCP			1				1	chr5	-	104406407	104392483	NM_001163486	243168	NP_001156958	17-beta-hydroxysteroid dehydrogenase 13 isoform
Hsp90aa1	HCP		1				1	2	chr12	-	111934605	111929245	NM_010480	15519	NP_034610	heat shock protein HSP 90-alpha
Hsp90ab1	ICP	1	1			1	1	4	chr17	-	45710210	45704726	NM_008302	15516	NP_032328	heat shock protein HSP 90-beta
Hspa12a	ICP		1	1				2	chr19	-	58935474	58870240	NM_175199	73442	NP_780408	heat shock 70 kDa protein 12A
Hspa12b	ICP	1	1	1	1	1	1	6	chr2	+	130953147	130971719	NM_028306	72630	NP_082582	heat shock 70 kDa protein 12B
Hspa14	HCP				1			1	chr2	-	3430086	3406125	NM_015765	50497	NP_056580	heat shock 70 kDa protein 14 isoform 1
Hspa5	HCP		1					1	chr2	+	34627609	34632049	NM_022310	14828	NP_071705	78 kDa glucose-regulated protein precursor
Hspb1	ICP	1	1	1	1	1	1	6	chr5	+	136363788	136365433	NM_013560	15507	NP_038588	heat shock protein beta-1
Hspb2	LCP	1	1	1	1	1	1	6	chr9	-	50560459	50559176	NM_024441	69253	NP_077761	heat shock protein beta-2 isoform 1
Hspb3	ICP	1	1	1				3	chr13	-	114453884	114453103	NM_019960	56534	NP_064344	heat shock protein beta-3
Hspb7	LCP	1	1		1	1	1	5	chr4	+	140976693	140981225	NM_013868	29818	NP_038896	heat shock protein beta-7
Htr5a	ICP	1	1	1	1	1	1	6	chr5	+	28168486	28181626	NM_008314	15563	NP_032340	5-hydroxytryptamine receptor 5A
Htr6	HCP	1	1		1	1	1	5	chr4	-	138630704	138617323	NM_021358	15565	NP_067333	5-hydroxytryptamine receptor 6
Htra1	HCP	1	1	1		1	1	5	chr7	+	138079716	138129172	NM_019564	56213	NP_062510	serine protease HTRA1 precursor
Htt	HCP	1	1	1	1	1	1	6	chr5	+	35104388	35252045	NM_010414	15194	NP_034544	huntingtin
Hvcn1	LCP	1	1	1	1	1	1	6	chr5	+	122660306	122692306	NM_028752	74096	NP_083028	voltage-gated hydrogen channel 1
Hvcn1	LCP	1	1	1	1	1	1	6	chr5	+	122659745	122692306	NM_001042489	74096	NP_001035954	voltage-gated hydrogen channel 1
Icam4	ICP			1	1			2	chr9	+	20833816	20834975	NM_023892	78369	NP_076381	intercellular adhesion molecule 4 precursor
Icam5	ICP	1	1	1		1	1	5	chr9	+	20836481	20843480	NM_008319	15898	NP_032345	intercellular adhesion molecule 5 precursor
Ick	HCP	1	1	1	1	1	1	6	chr9	+	77956998	78019916	NM_001163780	56542	NP_001157252	serine/threonine-protein kinase ICK
Idh3g	HCP	1	1	1	1	1	1	6	chrX	-	71032236	71024301	NM_008323	15929	NP_032349	isocitrate dehydrogenase [NAD] subunit gamma,
Ier5l	HCP	1	1		1	1	1	5	chr2	-	30329719	30328160	NM_030244	72500	NP_084520	immediate early response gene 5-like protein
Ifi30	LCP	1	1					2	chr8	-	73290562	73286671	NM_023065	65972	NP_075552	interferon gamma inducible protein 30
Ifit2	LCP	1	1	1	1	1	1	6	chr19	+	34625183	34651024	NM_008332	15958	NP_032358	interferon-induced protein with
Ifltd1	LCP	1	1	1	1	1		5	chr6	-	145383445	145345754	NM_028742	74071	NP_083018	intermediate filament tail domain-containing
Ifngr1	ICP				1		1	2	chr10	+	19311763	19330031	NM_010511	15979	NP_034641	interferon gamma receptor 1 precursor
Ifrd2	HCP	1	1	1	1	1	1	6	chr9	+	107490048	107495369	NM_025903	15983	NP_080179	interferon-related developmental regulator 2
Igdcc3	HCP	1	1	1	1		1	5	chr9	+	64988995	65033677	NM_008988	19289	NP_033014	immunoglobulin superfamily DCC subclass member
Igfals	LCP	1	1	1		1	1	5	chr17	+	25015714	25018953	NM_008340	16005	NP_032366	insulin-like growth factor-binding protein
Igsf21	HCP				1	1	1	3	chr4	-	139802726	139582766	NM_198610	230868	NP_941012	immunoglobulin superfamily member 21 precursor
Ihh	HCP	1	1	1	1	1	1	6	chr1	-	74998225	74991891	NM_010544	16147	NP_034674	indian hedgehog protein
Ikzf3	HCP				1	1		2	chr11	-	98407345	98326006	NM_011771	22780	NP_035901	zinc finger protein Aiolos
Il10ra	ICP	1	1	1	1	1	1	6	chr9	-	45077229	45061921	NM_008348	16154	NP_032374	interleukin-10 receptor subunit alpha precursor
Il15	LCP	1			1		1	3	chr8	-	84926444	84855522	NM_008357	16168	NP_032383	interleukin-15 precursor
Il17b	LCP	1		1			1	3	chr18	+	61847588	61852191	NM_019508	56069	NP_062381	interleukin-17B precursor
Il17re	LCP						1	1	chr6	+	113408477	113420745	NM_145826	57890	NP_665825	interleukin-17 receptor E isoform 1
Il17re	LCP						1	1	chr6	+	113408888	113420137	NM_001034029	57890	NP_001029201	interleukin-17 receptor E isoform 2
Il21r	LCP	1	1	1	1	1	1	6	chr7	+	132746942	132777084	NM_021887	60504	NP_068687	interleukin-21 receptor precursor
Il25	LCP				1			1	chr14	+	55551531	55554673	NM_080729	140806	NP_542767	interleukin-25
Il3	LCP		1					1	chr11	-	54080781	54078586	NM_010556	16187	NP_034686	interleukin-3 precursor
Il4ra	HCP	1		1	1	1	1	5	chr7	+	132695795	132722988	NM_001008700	16190	NP_001008700	interleukin-4 receptor subunit alpha precursor
Il6ra	HCP	1	1	1	1	1	1	6	chr3	-	89717084	89673245	NM_010559	16194	NP_034689	interleukin-6 receptor subunit alpha precursor
Il6st	HCP	1	1	1	1	1	1	6	chr13	+	113254277	113297068	NM_010560	16195	NP_034690	interleukin-6 receptor subunit beta precursor
Ildr2	HCP	1						1	chr1	+	168184269	168246963	NM_001164528	100039795	NP_001158000	Lisch-like
Ilf2	HCP	1	1	1	1			4	chr3	+	90280122	90292301	NM_026374	67781	NP_080650	interleukin enhancer-binding factor 2
Ilf3	HCP	1	1	1	1	1	1	6	chr9	+	21172446	21206247	NM_001042709	16201	NP_001036174	interleukin enhancer-binding factor 3 isoform 4
Ilk	HCP	1	1	1	1	1	1	6	chr7	+	112885103	112891439	NM_001161724	16202	NP_001155196	integrin-linked protein kinase
Ilk	HCP	1	1	1	1	1	1	6	chr7	+	112885238	112891439	NM_010562	16202	NP_034692	integrin-linked protein kinase
Inf2	ICP	1	1	1	1	1	1	6	chr12	+	113826994	113853768	NM_198411	70435	NP_940803	inverted formin-2
Inha	LCP	1	1	1			1	4	chr1	+	75503651	75506929	NM_010564	16322	NP_034694	inhibin alpha chain precursor
Inpp1	ICP		1	1	1	1		4	chr1	-	52874532	52846263	NM_008384	16329	NP_032410	inositol polyphosphate 1-phosphatase
Ins2	LCP	1	1	1				3	chr7	-	149865613	149864560	NM_001185084	16334	NP_001172013	insulin-2 preproprotein
Insm1	HCP	1	1	1	1	1	1	6	chr2	+	146047732	146050754	NM_016889	53626	NP_058585	insulinoma-associated protein 1
Insrr	ICP					1		1	chr3	+	87600872	87620023	NM_011832	23920	NP_035962	insulin receptor-related protein precursor
Ints2	ICP	1						1	chr11	-	86071070	86024184	NM_027421	70422	NP_081697	integrator complex subunit 2
Ints7	HCP	1	1	1				3	chr1	+	193399612	193445570	NM_178632	77065	NP_848747	integrator complex subunit 7
Ipo11	HCP	1	1	1	1	1	1	6	chr13	-	107726995	107584518	NM_029665	76582	NP_083941	importin-11
Ipo5	HCP	1	1					2	chr14	+	121310415	121347266	NM_023579	70572	NP_076068	importin-5
Ipo9	HCP	1		1				2	chr1	-	137327068	137278891	NM_153774	226432	NP_722469	importin-9
Ippk	HCP	1	1	1	1	1	1	6	chr13	+	49516679	49558359	NM_199056	75678	NP_951011	inositol-pentakisphosphate 2-kinase
Iqcd	HCP	1	1			1	1	4	chr5	+	121039031	121057122	NM_029408	75732	NP_083684	IQ domain-containing protein D
Iqce	HCP	1	1	1		1		4	chr5	-	141178332	141139458	NM_028833	74239	NP_083109	IQ domain-containing protein E
Iqgap1	HCP					1		1	chr7	-	87948217	87856468	NM_016721	29875	NP_057930	ras GTPase-activating-like protein IQGAP1
Iqgap2	HCP	1	1	1	1	1	1	6	chr13	-	96661877	96397131	NM_027711	544963	NP_081987	ras GTPase-activating-like protein IQGAP2
Iqgap3	ICP	1	1	1		1	1	5	chr3	+	87885972	87924970	NM_001033484	404710	NP_001028656	IQ motif containing GTPase activating protein 3
Iqsec1	ICP	1	1	1	1	1	1	6	chr6	-	90666523	90609591	NM_001134383	232227	NP_001127855	IQ motif and SEC7 domain-containing protein 1
Iqsec2	HCP	1	1		1	1	1	5	chrX	+	148578810	148659779	NM_001114664	245666	NP_001108136	IQ motif and SEC7 domain-containing protein 2
Irak3	HCP	1	1	1	1	1	1	6	chr10	-	119638593	119578709	NM_028679	73914	NP_082955	interleukin-1 receptor-associated kinase 3
Irf5	HCP	1	1	1	1	1	1	6	chr6	+	29476732	29487319	NM_012057	27056	NP_036187	interferon regulatory factor 5
Irgq	HCP	1	1	1	1	1	1	6	chr7	+	25315666	25323619	NM_153134	210146	NP_694774	immunity-related GTPase family Q protein
Irs1	HCP		1					1	chr1	-	82288014	82229679	NM_010570	16367	NP_034700	insulin receptor substrate 1
Irx1	HCP	1	1	1	1	1	1	6	chr13	-	72101171	72095679	NM_010573	16371	NP_034703	iroquois-class homeodomain protein IRX-1
Irx5	HCP	1	1	1	1	1	1	6	chr8	+	94881694	94885355	NM_018826	54352	NP_061296	iroquois-class homeodomain protein IRX-5
Isca1	HCP	1						1	chr13	-	59871150	59856775	NM_026921	69046	NP_081197	iron-sulfur cluster assembly 1 homolog,
Isca2	HCP					1	1	2	chr12	+	86114219	86116039	NM_028863	74316	NP_083139	iron-sulfur cluster assembly 2 homolog,
Islr2	ICP	1	1	1	1	1	1	6	chr9	-	58050151	58044103	NM_001161539	320563	NP_001155011	immunoglobulin superfamily containing
Islr2	ICP	1	1	1	1	1	1	6	chr9	-	58050092	58044103	NM_177193	320563	NP_796167	immunoglobulin superfamily containing
Islr2	ICP	1	1	1	1	1	1	6	chr9	-	58052126	58044103	NM_001161541	320563	NP_001155013	immunoglobulin superfamily containing
Islr2	LCP	1	1	1	1	1	1	6	chr9	-	58050341	58044103	NM_001161538	320563	NP_001155010	immunoglobulin superfamily containing
Ism1	HCP	1	1	1	1	1	1	6	chr2	+	139503913	139584317	NM_001126490	319909	NP_001119962	isthmin-1 precursor
Itfg1	ICP	1	1					2	chr8	-	88364848	88241455	NM_028007	71927	NP_082283	T-cell immunomodulatory protein precursor
Itga1	ICP	1	1	1	1	1	1	6	chr13	-	115892172	115748288	NM_001033228	109700	NP_001028400	integrin alpha-1 precursor
Itga3	HCP	1	1	1	1	1	1	6	chr11	-	94938028	94905795	NM_013565	16400	NP_038593	integrin alpha-3
Itgb1bp3	LCP	1	1	1				3	chr10	-	80664782	80660914	NM_027120	69564	NP_081396	nicotinamide riboside kinase 2
Itgb2l	LCP	1	1	1		1		4	chr16	-	96665221	96643904	NM_008405	16415	NP_032431	integrin beta-2-like protein precursor
Itgb8	ICP	1	1			1		3	chr12	-	120476749	120401275	NM_177290	320910	NP_796264	integrin beta-8
Itih2	LCP	1	1	1	1	1	1	6	chr2	-	10052310	10016217	NM_010582	16425	NP_034712	inter-alpha-trypsin inhibitor heavy chain H2
Itpkc	HCP			1				1	chr7	-	28013616	27992188	NM_181593	233011	NP_853624	inositol-trisphosphate 3-kinase C
Itpr2	ICP	1	1	1	1	1	1	6	chr6	-	146450434	146060001	NM_010586	16439	NP_034716	inositol 1,4,5-trisphosphate receptor type 2
Itpripl1	LCP	1	1	1	1	1	1	6	chr2	-	126968326	126964504	NM_001163528	73338	NP_001157000	inositol 1,4,5-triphosphate receptor-interacting
Itpripl1	ICP	1	1	1		1	1	5	chr2	-	126969193	126964504	NM_001163527	73338	NP_001156999	inositol 1,4,5-triphosphate receptor-interacting
Itsn1	HCP	1	1	1		1	1	5	chr16	+	91729615	91832597	NM_001110276	16443	NP_001103746	intersectin-1 isoform 3
Izumo4	HCP	1	1			1	1	4	chr10	+	80165437	80168127	NM_027829	71564	NP_082105	IZUMO family member 4
Jag1	HCP	1	1	1	1	1	1	6	chr2	-	136942067	136907193	NM_013822	16449	NP_038850	protein jagged-1 precursor
Jagn1	HCP			1				1	chr6	+	113392628	113398221	NM_026365	67767	NP_080641	protein jagunal homolog 1
Jak3	ICP	1	1	1	1	1	1	6	chr8	+	74200281	74212212	NM_001190830	16453	NP_001177759	tyrosine-protein kinase JAK3
Jakmip3	HCP	1						1	chr7	+	146132432	146269875	NM_028708	74004	NP_082984	janus kinase and microtubule-interacting protein
Jhdm1d	HCP	1	1	1				3	chr6	-	39156772	39086618	NM_001033430	338523	NP_001028602	lysine-specific demethylase 7
Jkamp	HCP	1						1	chr12	+	73187109	73201829	NM_024205	104771	NP_077167	JNK1/MAPK8-associated membrane protein
Jmjd4	HCP	1			1		1	3	chr11	+	59263589	59271570	NM_178659	194952	NP_848774	jmjC domain-containing protein 4
Josd1	HCP	1	1	1	1	1	1	6	chr15	-	79518302	79504679	NM_028792	74158	NP_083068	Josephin-1
Jph1	HCP						1	1	chr1	-	17087879	16987544	NM_020604	57339	NP_065629	junctophilin-1
Jph3	HCP	1	1		1	1		4	chr8	+	124254462	124314721	NM_020605	57340	NP_065630	junctophilin-3
Jun	HCP	1	1	1	1	1	1	6	chr4	-	94718913	94715726	NM_010591	16476	NP_034721	transcription factor AP-1
Jup	ICP	1	1	1	1	1	1	6	chr11	-	100259053	100231932	NM_010593	16480	NP_034723	junction plakoglobin
Kank1	HCP			1				1	chr19	+	25311691	25508986	NM_181404	107351	NP_852069	KN motif and ankyrin repeat domain-containing
Kars	HCP				1	1	1	3	chr8	-	114535205	114517339	NM_001130868	85305	NP_001124340	lysyl-tRNA synthetase isoform 1
Katnal1	HCP	1	1	1	1	1	1	6	chr5	-	149740223	149683159	NM_153572	231912	NP_705800	katanin p60 ATPase-containing subunit A-like 1
Katnb1	HCP	1	1	1	1	1		5	chr8	+	97605100	97623774	NM_028805	74187	NP_083081	katanin p80 WD40-containing subunit B1
Kbtbd5	LCP	1		1		1	1	4	chr9	+	121686724	121692937	NM_028202	72330	NP_082478	kelch repeat and BTB domain-containing protein
Kbtbd8	HCP	1	1	1				3	chr6	+	95067899	95079781	NM_001102670	243574	NP_001096140	kelch repeat and BTB domain-containing protein 8
Kcna6	ICP	1	1	1	1	1	1	6	chr6	-	126690692	126658346	NM_013568	16494	NP_038596	potassium voltage-gated channel subfamily A
Kcnab1	LCP		1	1			1	3	chr3	+	64913564	65182141	NM_010597	16497	NP_034727	voltage-gated potassium channel subunit beta-1
Kcnab2	HCP						1	1	chr4	-	151851588	151764852	NM_010598	16498	NP_034728	voltage-gated potassium channel subunit beta-2
Kcnc1	HCP	1	1	1	1	1	1	6	chr7	+	53651866	53694074	NM_001112739	16502	NP_001106210	potassium voltage-gated channel subfamily C
Kcnc1	HCP	1	1	1	1	1	1	6	chr7	+	53651837	53688723	NM_008421	16502	NP_032447	potassium voltage-gated channel subfamily C
Kcnc4	HCP	1	1		1		1	4	chr3	-	107261816	107241220	NM_145922	99738	NP_666034	potassium voltage-gated channel subfamily C
Kcne1	LCP			1	1			2	chr16	-	92359713	92346245	NM_008424	16509	NP_032450	potassium voltage-gated channel subfamily E
Kcng2	LCP	1	1	1	1	1	1	6	chr18	-	80560993	80491282	NM_001190373	240444	NP_001177302	potassium voltage-gated channel subfamily G
Kcng4	LCP		1					1	chr8	-	122159580	122147753	NM_025734	66733	NP_080010	potassium voltage-gated channel subfamily G
Kcnh2	HCP			1	1		1	3	chr5	-	23857422	23825406	NM_013569	16511	NP_038597	potassium voltage-gated channel subfamily H
Kcnh4	HCP	1	1	1	1	1	1	6	chr11	-	100621092	100601691	NM_001081194	380728	NP_001074663	potassium voltage-gated channel, subfamily H
Kcnip1	LCP						1	1	chr11	-	33893193	33529340	NM_001190886	70357	NP_001177815	Kv channel-interacting protein 1 isoform C
Kcnip1	ICP	1	1	1				3	chr11	-	33743585	33529340	NM_027398	70357	NP_081674	Kv channel-interacting protein 1 isoform B
Kcnip3	ICP	1	1	1	1	1	1	6	chr2	-	127308235	127282233	NM_001111331	56461	NP_001104801	calsenilin isoform b
Kcnj11	HCP			1	1	1		3	chr7	-	53355607	53352531	NM_010602	16514	NP_034732	ATP-sensitive inward rectifier potassium channel
Kcnj14	LCP	1			1	1	1	4	chr7	-	53080117	53071836	NM_145963	211480	NP_666075	ATP-sensitive inward rectifier potassium channel
Kcnj4	HCP	1	1	1	1	1	1	6	chr15	-	79335671	79314143	NM_008427	16520	NP_032453	inward rectifier potassium channel 4
Kcnj5	ICP	1	1	1	1	1	1	6	chr9	-	32151822	32122367	NM_010605	16521	NP_034735	G protein-activated inward rectifier potassium
Kcnj9	LCP	1	1	1		1		4	chr1	-	174259394	174251163	NM_008429	16524	NP_032455	G protein-activated inward rectifier potassium
Kcnk2	LCP						1	1	chr1	-	191168071	191031808	NR_027627	16526
Kcnk2	HCP	1	1				1	3	chr1	-	191167583	191031808	NM_010607	16526	NP_034737	potassium channel subfamily K member 2 isoform
Kcnk2	HCP	1	1				1	3	chr1	-	191167232	191031808	NM_001159850	16526	NP_001153322	potassium channel subfamily K member 2 isoform
Kcnk3	HCP		1	1				2	chr5	+	30890542	30927643	NM_010608	16527	NP_034738	potassium channel subfamily K member 3
Kcnk9	HCP	1	1	1				3	chr15	-	72376709	72342548	NM_001033876	223604	NP_001029048	potassium channel subfamily K member 9
Kcnn2	HCP						1	1	chr18	+	45719807	45845537	NM_080465	140492	NP_536713	small conductance calcium-activated potassium
Kcnq1	ICP	1		1		1	1	4	chr7	+	150293158	150612947	NM_008434	16535	NP_032460	potassium voltage-gated channel subfamily KQT
Kcnq1ot1	ICP	1						1	chr7	-	150482452	150399015	NR_001461	63830			The distal end of mouse chromosome 7 contains two clusters of epigenetically-regulated genes that are expressed from only one chromosome in a parent-of-origin manner. Each cluster, or imprinted domain, is regulated by a functionally independent imprinting control region (ICR). The telomeric imprinted domain is regulated by an ICR located in an intron of Kcnq1, and contains at least eight genes th…
Kcnq2	HCP	1	1	1	1	1	1	6	chr2	-	180869930	180843148	NM_001006680	16536	NP_001006681	potassium voltage-gated channel subfamily KQT
Kcnq4	HCP	1	1	1		1		4	chr4	-	120419781	120370077	NM_001081142	60613	NP_001074611	potassium voltage-gated channel subfamily KQT
Kcns2	ICP				1			1	chr15	+	34767135	34772092	NM_181317	16539	NP_851834	potassium voltage-gated channel subfamily S
Kcns3	HCP	1	1	1	1	1	1	6	chr12	-	11157179	11097007	NM_173417	238076	NP_775593	potassium voltage-gated channel subfamily S
Kcnt1	ICP			1	1	1	1	4	chr2	+	25733380	25773793	NM_175462	227632	NP_780671	potassium channel subfamily T member 1 isoform
Kctd12	HCP		1	1		1		3	chr14	-	103381854	103375797	NM_177715	239217	NP_808383	BTB/POZ domain-containing protein KCTD12
Kctd2	HCP	1	1	1	1	1	1	6	chr11	+	115281439	115292588	NM_183285	70382	NP_899108	BTB/POZ domain-containing protein KCTD2
Kctd7	HCP				1			1	chr5	+	130620757	130631678	NM_172509	212919	NP_766097	BTB/POZ domain-containing protein KCTD7
Kdelc2	HCP	1	1	1	1	1	1	6	chr9	+	53192127	53209972	NM_212445	68304	NP_997610	KDEL (Lys-Asp-Glu-Leu) containing 2 protein
Kdm2b	ICP	1	1	1		1		4	chr5	-	123438542	123320684	NM_001005866	30841	NP_001005866	lysine-specific demethylase 2B isoform 3
Kdm2b	HCP	1	1	1		1		4	chr5	-	123439101	123320684	NM_001003953	30841	NP_001003953	lysine-specific demethylase 2B isoform 1
Kdr	HCP	1	1	1		1	1	5	chr5	-	76374453	76329298	NM_010612	16542	NP_034742	vascular endothelial growth factor receptor 2
Kdsr	HCP	1	1	1	1	1	1	6	chr1	-	108656319	108616986	NM_027534	70750	NP_081810	3-ketodihydrosphingosine reductase precursor
Khsrp	HCP	1	1	1	1		1	5	chr17	-	57170930	57160471	NM_010613	16549	NP_034743	far upstream element-binding protein 2
Kif22	HCP	1	1	1		1		4	chr7	-	134185934	134171244	NM_145588	110033	NP_663563	kinesin-like protein KIF22
Kif26a	ICP	1	1	1	1	1	1	6	chr12	+	113384418	113419958	NM_001097621	668303	NP_001091090	kinesin-like protein KIF26A
Kif3a	HCP	1	1	1	1	1	1	6	chr11	+	53380880	53417746	NM_008443	16568	NP_032469	kinesin-like protein KIF3A
Kif6	HCP				1			1	chr17	+	49754496	50049172	NM_177052	319991	NP_796026	kinesin family member 6
Kif9	HCP	1	1	1	1	1	1	6	chr9	+	110379497	110426944	NM_001163569	16578	NP_001157041	kinesin-like protein KIF9 isoform 1
Kif9	HCP	1	1	1	1	1	1	6	chr9	+	110379461	110427678	NM_010628	16578	NP_034758	kinesin-like protein KIF9 isoform 2
Klf10	HCP	1	1	1	1	1	1	6	chr15	-	38230462	38224167	NM_013692	21847	NP_038720	Krueppel-like factor 10
Klf13	HCP	1	1	1	1	1	1	6	chr7	-	71083801	71031236	NM_021366	50794	NP_067341	Krueppel-like factor 13
Klf16	HCP	1	1	1	1	1	1	6	chr10	-	80040041	80029865	NM_078477	118445	NP_510962	Krueppel-like factor 16
Klf4	HCP	1	1	1				3	chr4	-	55545347	55540008	NM_010637	16600	NP_034767	Krueppel-like factor 4
Klf7	HCP	1	1	1	1	1	1	6	chr1	-	64167963	64082246	NM_033563	93691	NP_291041	Krueppel-like factor 7
Klhdc10	HCP	1	1	1	1	1	1	6	chr6	+	30351908	30405174	NM_029742	76788	NP_084018	kelch domain-containing protein 10
Klhdc5	ICP	1	1	1	1		1	5	chr6	+	147039596	147061300	NM_001081237	232539	NP_001074706	kelch domain-containing protein 5
Klhdc7b	LCP	1			1	1	1	4	chr15	+	89217321	89219139	NM_001160178	546648	NP_001153650	kelch domain containing 7B
Klhdc9	ICP	1	1	1				3	chr1	-	173290929	173288579	NM_001033039	68874	NP_001028211	kelch domain-containing protein 9
Klhl10	LCP	1	1	1	1	1	1	6	chr11	+	100303237	100318338	NM_025727	66720	NP_080003	kelch-like protein 10
Klhl14	ICP		1					1	chr18	-	21810869	21708877	NM_001081403	225266	NP_001074872	kelch-like protein 14
Klhl15	HCP	1	1	1	1	1	1	6	chrX	+	91480268	91501307	NM_001039060	236904	NP_001034149	kelch-like 15 isoform b
Klhl18	HCP	1	1	1	1	1	1	6	chr9	-	110379198	110328429	NM_177771	270201	NP_808439	kelch-like 18
Klhl2	HCP	1	1	1				3	chr8	-	67373716	67218658	NM_178633	77113	NP_848748	kelch-like protein 2
Klhl29	HCP	1	1	1	1	1	1	6	chr12	-	5382488	5084273	NM_001164493	208439	NP_001157965	kelch-like protein 29
Klk12	LCP				1		1	2	chr7	+	51024469	51028851	NM_027097	69511	NP_081373	kallikrein-12
Klk1b4	LCP						1	1	chr7	+	51462804	51467124	NM_010915	18048	NP_035045	kallikrein 1-related peptidase-like b4
Klk5	LCP	1	1	1	1	1	1	6	chr7	+	51097638	51106551	NM_026806	68668	NP_081082	kallikrein-5
Klk8	ICP		1	1		1	1	4	chr7	+	51052946	51059192	NM_008940	259277	NP_032966	kallikrein-8 precursor
Kndc1	LCP	1		1		1		3	chr7	+	147080594	147127439	NM_177261	76484	NP_796235	protein very KIND
Kpna7	LCP		1				1	2	chr5	-	145770505	145744612	NM_001013774	381686	NP_001013796	importin alpha 2
Krba1	HCP			1				1	chr6	+	48345584	48369854	NM_133922	77827	NP_598683	protein KRBA1
Kremen1	HCP	1	1	1	1	1	1	6	chr11	-	5161613	5091555	NM_032396	84035	NP_115772	kremen protein 1 precursor
Kremen2	ICP	1	1				1	3	chr17	-	23882796	23878165	NM_028416	73016	NP_082692	kremen protein 2 precursor
Krt1	LCP		1		1	1	1	4	chr15	-	101681217	101675856	NM_008473	16678	NP_032499	keratin, type II cytoskeletal 1
Krt222	LCP				1		1	2	chr11	-	99105381	99094411	NM_172946	268481	NP_766534	keratin-like protein KRT222
Krt32	LCP	1	1	1	1	1	1	6	chr11	-	99949429	99942376	NM_001159374	16670	NP_001152846	keratin, type I cuticular Ha2
Krt7	ICP						1	1	chr15	+	101242833	101258237	NM_033073	110310	NP_149064	keratin, type II cytoskeletal 7
Krt8	LCP					1	1	2	chr15	-	101834773	101827141	NM_031170	16691	NP_112447	keratin, type II cytoskeletal 8
Krt81	LCP	1			1	1	1	4	chr15	-	101294196	101289491	NM_001166157	64818	NP_001159629	keratin, type II cuticular Hb1
Krtap10-4	LCP	1	1	1	1	1	1	6	chr10	-	77289815	77288913	NM_001135991	100191037	NP_001129463	keratin associated protein 10-4
Krtcap2	ICP	1	1	1	1	1	1	6	chr3	+	89050359	89053644	NM_025327	66059	NP_079603	keratinocyte-associated protein 2
Ksr1	HCP				1		1	2	chr11	-	78959856	78828302	NM_013571	16706	NP_038599	kinase suppressor of Ras 1
Ky	HCP					1		1	chr9	+	102408467	102448569	NM_024291	16716	NP_077253	kyphoscoliosis peptidase
LOC100045653	HCP	1	1	1	1	1	1	6	chr10	+	76881120	76883684	NR_027377	100045653
LOC100233175	HCP	1			1	1	1	4	chr12	-	103996020	103991484	NM_001142938	100233175	NP_001136410	hypothetical protein LOC100233175 isoform 1
LOC100270707	HCP	1	1	1	1	1	1	6	chrX	+	6953050	6955168	NR_026741	100270707
Lactb	HCP	1	1		1	1	1	5	chr9	-	66823291	66803199	NM_030717	80907	NP_109642	serine beta-lactamase-like protein LACTB,
Lag3	LCP	1	1	1	1	1		5	chr6	-	124861723	124854376	NM_008479	16768	NP_032505	lymphocyte activation gene 3 protein precursor
Lama5	ICP	1	1	1	1	1	1	6	chr2	-	179960564	179911077	NM_001081171	16776	NP_001074640	laminin subunit alpha-5 precursor
Large	HCP	1	1	1			1	4	chr8	-	75876455	75338497	NM_010687	16795	NP_034817	glycosyltransferase-like protein LARGE1
Larp1b	HCP	1	1	1				3	chr3	+	40754552	40781715	NM_001040399	214048	NP_001035489	La ribonucleoprotein domain family, member 1B
Larp6	HCP	1	1		1	1	1	5	chr9	+	60560927	60586608	NM_026235	67557	NP_080511	la-related protein 6
Lass1	HCP		1	1	1	1	1	5	chr8	+	72839673	72855487	NM_138647	93898	NP_619588	LAG1 longevity assurance homolog 1	This gene encodes a member of the bone morphogenetic protein (BMP) family and the TGF-beta superfamily. This group of proteins is characterized by a polybasic proteolytic processing site that is cleaved to produce a mature protein containing seven conserved cysteine residues. The orthologous human protein has been shown to regulate C18-ceramide (N-stearoyl-sphinganine) synthesis. The protein is e…
Lat	LCP	1	1	1	1	1	1	6	chr7	-	133513048	133507341	NM_010689	16797	NP_034819	linker for activation of T-cells family member
Lca5l	HCP					1		1	chr16	-	96413864	96380012	NM_001001492	385668	NP_001001492	Lebercilin-like protein
Lcn10	LCP	1					1	2	chr2	+	25538245	25541601	NM_178036	332578	NP_828875	epididymal-specific lipocalin-10 precursor
Lcn11	LCP	1	1	1	1	1	1	6	chr2	+	25632536	25635799	NM_001100455	227630	NP_001093925	lipocalin 11
Lcn2	LCP	1	1	1	1	1	1	6	chr2	-	32243259	32240156	NM_008491	16819	NP_032517	neutrophil gelatinase-associated lipocalin
Lcn9	LCP		1	1			1	3	chr2	+	25678672	25681057	NM_029959	77704	NP_084235	epididymal-specific lipocalin-9 precursor
Ldhd	LCP	1	1	1	1	1	1	6	chr8	-	114154222	114150170	NM_027570	52815	NP_081846	probable D-lactate dehydrogenase, mitochondrial
Ldlrad1	LCP	1	1	1	1	1	1	6	chr4	+	106881784	106890519	NM_001081272	546840	NP_001074741	low-density lipoprotein receptor class A
Lenep	LCP	1	1	1	1		1	5	chr3	-	89206572	89205817	NM_020517	57275	NP_065263	lens epithelial cell protein LEP503
Leo1	HCP	1	1	1	1	1	1	6	chr9	+	75289330	75314239	NM_001039522	235497	NP_001034611	RNA polymerase-associated protein LEO1
Lgals12	LCP	1	1	1	1	1	1	6	chr19	-	7681666	7671150	NM_019516	56072	NP_062389	galectin-12
Lgals3bp	LCP	1	1	1		1	1	5	chr11	-	118263245	118254065	NM_011150	19039	NP_035280	galectin-3-binding protein precursor
Lgals9	LCP	1	1	1	1		1	5	chr11	-	78798426	78776480	NM_001159301	16859	NP_001152773	galectin-9 isoform 2
Lgr4	ICP		1	1		1	1	4	chr2	+	109757803	109854414	NM_172671	107515	NP_766259	leucine-rich repeat-containing G-protein coupled
Lhfpl2	HCP	1	1		1	1	1	5	chr13	+	94827750	94965364	NM_172589	218454	NP_766177	lipoma HMGIC fusion partner-like 2 protein
Lhx3	HCP	1	1	1	1	1	1	6	chr2	-	26062076	26055731	NM_001039653	16871	NP_001034742	LIM/homeobox protein Lhx3
Lhx4	ICP	1	1	1	1	1	1	6	chr1	-	157589157	157548823	NM_010712	16872	NP_034842	LIM/homeobox protein Lhx4
Lhx5	HCP	1	1	1	1	1	1	6	chr5	+	120881894	120891466	NM_008499	16873	NP_032525	LIM/homeobox protein Lhx5
Lhx6	ICP			1	1			2	chr2	-	35959580	35937472	NM_001083126	16874	NP_001076595	LIM/homeobox protein Lhx6 isoform 3
Lhx9	LCP	1	1					2	chr1	-	140744156	140721762	NM_010714	16876	NP_034844	LIM/homeobox protein Lhx9 isoform b
Lifr	HCP		1	1				2	chr15	+	7079571	7135343	NM_001113386	16880	NP_001106857	leukemia inhibitory factor receptor isoform 2
Limch1	HCP	1	1	1	1	1	1	6	chr5	+	67137078	67448398	NM_001001980	77569	NP_001001980	LIM and calponin homology domains-containing
Lims1	HCP	1		1	1		1	4	chr10	+	57786213	57887439	NM_026148	110829	NP_080424	LIM and senescent cell antigen-like-containing
Lin7b	ICP	1	1	1	1	1	1	6	chr7	-	52625934	52623260	NM_011698	22342	NP_035828	protein lin-7 homolog B
Lingo1	LCP	1	1	1	1	1	1	6	chr9	-	56533060	56466281	NM_181074	235402	NP_851419	leucine-rich repeat and immunoglobulin-like
Lmbr1	HCP	1	1	1		1		4	chr5	-	29704930	29556341	NM_020295	56873	NP_064691	limb region 1 protein	This gene encodes a member of the LMBR1-like membrane protein family. Another member of this protein family has been shown to be a lipocalin transmembrane receptor. A highly conserved, cis-acting regulatory module for the sonic hedgehog gene is located within an intron of this gene. Consequently, disruption of this genic region can alter sonic hedgehog expression and affect limb patterning, but i…
Lmbr1l	HCP	1	1	1	1	1	1	6	chr15	-	98748529	98734351	NM_029098	74775	NP_083374	protein LMBR1L
Lmf1	ICP	1					1	2	chr17	+	25716118	25799668	NM_029624	76483	NP_083900	lipase maturation factor 1
Lmf2	HCP	1	1	1	1	1	1	6	chr15	-	89186090	89181434	NM_178919	105847	NP_849250	lipase maturation factor 2
Lmnb1	HCP			1	1	1		3	chr18	+	56867466	56913079	NM_010721	16906	NP_034851	lamin-B1
Lmo2	ICP					1		1	chr2	+	103809713	103822035	NM_001142336	16909	NP_001135808	rhombotin-2 isoform 3
Lmod2	LCP	1	1	1	1	1	1	6	chr6	+	24547770	24555414	NM_053098	93677	NP_444328	leiomodin-2
Lmx1a	HCP		1		1			2	chr1	+	169619688	169778864	NM_033652	110648	NP_387501	LIM homeobox transcription factor 1-alpha
Lmx1b	HCP	1	1	1	1			4	chr2	-	33496031	33420055	NM_010725	16917	NP_034855	LIM homeobox transcription factor 1-beta
Lnpep	HCP	1	1	1	1	1	1	6	chr17	-	17761453	17664686	NM_172827	240028	NP_766415	leucyl-cystinyl aminopeptidase
Lnx1	LCP			1				1	chr5	-	75073897	74988471	NM_001159578	16924	NP_001153050	E3 ubiquitin-protein ligase LNX isoform 3
Loxhd1	ICP	1	1	1				3	chr18	+	77520696	77680996	NM_172834	240411	NP_766422	lipoxygenase homology domain-containing protein
Lpar1	HCP	1	1	1			1	4	chr4	-	58566165	58448123	NM_172989	14745	NP_766577	lysophosphatidic acid receptor 1
Lpar1	ICP	1	1	1			1	4	chr4	-	58566363	58448123	NM_010336	14745	NP_034466	lysophosphatidic acid receptor 1
Lphn3	HCP	1			1			2	chr5	+	81450617	82224755	NM_198702	319387	NP_941991	latrophilin-3
Lpin1	ICP	1	1	1	1	1	1	6	chr12	-	16596576	16542474	NM_172950	14245	NP_766538	phosphatidate phosphatase LPIN1 isoform a
Lrch2	ICP						1	1	chrX	-	143988624	143906236	NM_001081173	210297	NP_001074642	leucine-rich repeat and calponin homology
Lrch4	HCP	1	1	1	1	1	1	6	chr5	+	138070350	138082327	NM_146164	231798	NP_666276	leucine-rich repeat and calponin homology
Lrch4-sap25	HCP	1	1	1	1	1	1	6	chr5	+	138070350	138084124	NR_033148	100316903
Lrfn3	HCP	1	1	1	1	1	1	6	chr7	-	31147791	31140532	NM_175478	233067	NP_780687	leucine-rich repeat and fibronectin type-III
Lrg1	LCP				1	1	1	3	chr17	-	56261369	56259100	NM_029796	76905	NP_084072	leucine-rich alpha-2-glycoprotein
Lrit1	LCP	1	1	1	1		1	5	chr14	+	37868015	37878124	NM_146245	239037	NP_666357	leucine-rich repeat, immunoglobulin-like domain
Lrp4	HCP		1	1			1	3	chr2	+	91297687	91319444	NM_001145857	228357	NP_001139329	low-density lipoprotein receptor-related protein
Lrp8	HCP		1					1	chr4	+	107474863	107549445	NM_001080926	16975	NP_001074395	low-density lipoprotein receptor-related protein
Lrrc14	HCP	1			1		1	3	chr15	+	76541169	76545521	NM_145471	223664	NP_663446	leucine-rich repeat-containing protein 14
Lrrc16b	HCP	1	1	1	1	1	1	6	chr14	+	56109929	56127101	NM_001024645	268747	NP_001019816	leucine-rich repeat-containing protein 16B
Lrrc45	HCP	1	1	1	1	1	1	6	chr11	+	120575266	120582441	NM_153545	217366	NP_705773	leucine-rich repeat-containing protein 45
Lrrc47	HCP	1						1	chr4	+	153385911	153395621	NM_201226	72946	NP_957678	leucine-rich repeat-containing protein 47
Lrrc56	HCP		1					1	chr7	+	148381041	148395954	NM_153777	70552	NP_722472	leucine-rich repeat-containing protein 56
Lrrc56	HCP		1					1	chr7	+	148380028	148395954	NM_001172065	70552	NP_001165536	leucine-rich repeat-containing protein 56
Lrrc67	ICP			1	1		1	3	chr1	-	9999211	9985143	NM_027033	69312	NP_081309	leucine-rich repeat-containing protein 67
Lrrc67	ICP			1	1		1	3	chr1	-	9999201	9958706	NM_145692	69312	NP_663730	leucine-rich repeat-containing protein 67
Lrrc8d	HCP		1			1	1	3	chr5	+	106129828	106244228	NM_178701	231549	NP_848816	leucine-rich repeat-containing protein 8D
Lrrc8d	HCP		1			1	1	3	chr5	+	106128987	106244234	NM_001122768	231549	NP_001116240	leucine-rich repeat-containing protein 8D
Lrrfip1	ICP		1	1	1	1	1	5	chr1	+	92950020	93013899	NM_001111311	16978	NP_001104781	leucine-rich repeat flightless-interacting
Lrrn2	ICP				1	1	1	3	chr1	+	134776931	134836582	NM_010732	16980	NP_034862	leucine rich repeat protein 2, neuronal
Lrtm2	ICP	1				1	1	3	chr6	-	119280784	119265150	NM_172492	211187	NP_766080	leucine-rich repeat and transmembrane
Lrtm2	LCP					1	1	2	chr6	-	119279222	119265150	NM_001172207	211187	NP_001165678	leucine-rich repeat and transmembrane
Lsamp	HCP	1	1	1	1	1	1	6	chr16	+	41533454	42146326	NM_175548	268890	NP_780757	limbic system-associated membrane protein
Lsm14b	HCP	1	1	1	1	1	1	6	chr2	+	179759691	179770166	NM_177727	241846	NP_808395	protein LSM14 homolog B
Lsm2	HCP	1		1	1	1	1	5	chr17	+	35119074	35122838	NM_030597	27756	NP_085100	U6 snRNA-associated Sm-like protein LSm2 isoform
Lsm2	HCP	1		1	1	1	1	5	chr17	+	35118804	35122838	NM_001110101	27756	NP_001103571	U6 snRNA-associated Sm-like protein LSm2 isoform
Lsm3	HCP	1		1				2	chr6	+	91466028	91472614	NM_026309	67678	NP_080585	U6 snRNA-associated Sm-like protein LSm3
Lsm7	HCP	1	1	1			1	4	chr10	-	80317954	80315569	NM_025349	66094	NP_079625	U6 snRNA-associated Sm-like protein LSm7
Lsp1	LCP	1						1	chr7	+	149657747	149680504	NM_019391	16985	NP_062264	lymphocyte-specific protein 1 isoform 2
Lss	HCP	1	1			1	1	4	chr10	+	75994371	76016679	NM_146006	16987	NP_666118	lanosterol synthase
Lta	ICP	1		1		1		3	chr17	-	35342296	35340109	NM_010735	16992	NP_034865	lymphotoxin-alpha precursor
Ltbp2	ICP		1			1	1	3	chr12	-	86217445	86124161	NM_013589	16997	NP_038617	latent-transforming growth factor beta-binding
Ltbr	ICP	1	1	1	1	1	1	6	chr6	-	125263888	125256588	NM_010736	17000	NP_034866	tumor necrosis factor receptor superfamily
Ltc4s	LCP	1	1	1	1	1	1	6	chr11	-	50051973	50049973	NM_008521	17001	NP_032547	leukotriene C4 synthase
Ltk	HCP	1	1	1		1	1	5	chr2	-	119584261	119577061	NM_008523	17005	NP_032549	leukocyte tyrosine kinase receptor isoform A	The protein encoded by this gene is a member of the ros/insulin receptor family of tyrosine kinases. Tyrosine-specific phosphorylation of proteins is a key to the control of diverse pathways leading to cell growth and differentiation. Four alternatively spliced transcript variants encoding different isoforms have been described for this gene. These transcripts are expressed in a tissue-specific m…
Luc7l3	HCP	1	1		1	1	1	5	chr11	-	94183225	94152452	NM_026313	67684	NP_080589	luc7-like protein 3
Lxn	ICP	1	1	1		1	1	5	chr3	-	67267829	67261920	NM_016753	17035	NP_058033	latexin
Ly6f	LCP				1			1	chr15	+	75098850	75102664	NM_008530	17071	NP_032556	lymphocyte antigen 6F precursor
Lypd1	ICP	1	1	1	1	1	1	6	chr1	-	127808791	127768618	NM_145100	72585	NP_659568	ly6/PLAUR domain-containing protein 1 precursor
Lypd5	LCP	1	1	1	1	1	1	6	chr7	+	25134242	25138852	NM_029806	76942	NP_084082	ly6/PLAUR domain-containing protein 5 precursor
Lypd6	HCP	1	1				1	3	chr2	+	49921981	50049084	NM_177139	320343	NP_796113	ly6/PLAUR domain-containing protein 6 precursor
Lypd6b	HCP					1	1	2	chr2	+	49643205	49804366	NM_027990	71897	NP_082266	ly6/PLAUR domain-containing protein 6B
Lysmd3	HCP		1					1	chr13	+	81796804	81810889	NM_030257	80289	NP_084533	lysM and putative peptidoglycan-binding
Lysmd4	ICP	1			1	1	1	4	chr7	+	74367501	74373354	NM_001191051	75099	NP_001177980	lysM and putative peptidoglycan-binding
Lysmd4	ICP	1			1	1	1	4	chr7	+	74367429	74373354	NM_175215	75099	NP_780424	lysM and putative peptidoglycan-binding
Lyzl4	HCP	1		1			1	3	chr9	-	121550684	121486960	NM_026915	69032	NP_081191	lysozyme-like protein 4 precursor
Lzts2	HCP	1	1	1		1	1	5	chr19	+	45092624	45101594	NM_001130526	226154	NP_001123998	leucine zipper putative tumor suppressor 2
M6pr	HCP	1	1	1	1	1	1	6	chr6	+	122259027	122267695	NM_010749	17113	NP_034879	cation-dependent mannose-6-phosphate receptor
Madd	HCP	1	1					2	chr2	-	91023204	90977516	NM_145527	228355	NP_663502	MAP kinase-activating death domain protein
Maea	HCP		1					1	chr5	+	33678220	33715943	NM_021500	59003	NP_067475	macrophage erythroblast attacher
Mageb1	LCP					1	1	2	chrX	+	88577093	88578236	NM_010759	17145	NP_034889	melanoma antigen, family B, 1
Mageb2	LCP					1	1	2	chrX	+	88577243	88578236	NM_031171	17146	NP_112448	melanoma antigen, family B, 2
Mageb4	ICP	1	1	1	1	1	1	6	chrX	-	83501558	83495594	NM_001033492	434903	NP_001028664	melanoma antigen, family B, 4
Magel2	ICP	1	1	1	1	1	1	6	chr7	+	69521864	69526526	NM_013779	27385	NP_038807	MAGE-like protein 2
Magi1	ICP		1	1				2	chr6	-	93863548	93631471	NM_001083321	14924	NP_001076790	membrane-associated guanylate kinase, WW and PDZ
Magi1	ICP		1	1				2	chr6	-	93863684	93625448	NM_001083320	14924	NP_001076789	membrane-associated guanylate kinase, WW and PDZ
Magi2	HCP						1	1	chr5	+	18732863	20210609	NM_001170746	50791	NP_001164217	membrane-associated guanylate kinase, WW and PDZ
Malat1	ICP	1	1		1	1	1	5	chr19	-	5802671	5795689	NR_002847	72289
Mall	ICP	1	1	1	1	1	1	6	chr2	-	127555633	127530125	NM_145532	228576	NP_663507	MAL-like protein
Mamstr	ICP		1		1	1	1	4	chr7	+	52895346	52901138	NM_172418	74490	NP_766006	MEF2-activating motif and SAP domain-containing
Man1a	HCP	1	1	1		1		4	chr10	-	53795602	53625838	NM_008548	17155	NP_032574	mannosyl-oligosaccharide 1,2-alpha-mannosidase
Man1c1	HCP	1						1	chr4	-	134260205	134117604	NM_207237	230815	NP_997120	mannosidase, alpha, class 1C, member 1
Man2a1	HCP		1	1	1			3	chr17	+	64950988	65104450	NM_008549	17158	NP_032575	alpha-mannosidase 2
Maneal	HCP	1	1	1	1	1	1	6	chr4	-	124539415	124532482	NM_001007573	215090	NP_001007574	glycoprotein endo-alpha-1,2-mannosidase-like
Map2k3	HCP	1	1	1	1	1	1	6	chr11	+	60745558	60766305	NM_008928	26397	NP_032954	dual specificity mitogen-activated protein
Map3k2	HCP	1	1	1	1	1	1	6	chr18	+	32322742	32396405	NM_011946	26405	NP_036076	mitogen-activated protein kinase kinase kinase
Map3k5	HCP	1	1	1	1	1	1	6	chr10	+	19654331	19862556	NM_008580	26408	NP_032606	mitogen-activated protein kinase kinase kinase
Map3k7	HCP	1						1	chr4	+	32051081	32110441	NM_172688	26409	NP_766276	mitogen-activated protein kinase kinase kinase 7
Map4k1	LCP						1	1	chr7	+	29767872	29788297	NM_008279	26411	NP_032305	mitogen-activated protein kinase kinase kinase
Map4k3	HCP	1	1			1	1	4	chr17	-	81127433	80979851	NM_001081357	225028	NP_001074826	mitogen-activated protein kinase kinase kinase
Mapk12	ICP	1	1			1	1	4	chr15	-	88971133	88961013	NM_013871	29857	NP_038899	mitogen-activated protein kinase 12
Mapk13	HCP			1	1			2	chr17	+	28906261	28915649	NM_011950	26415	NP_036080	mitogen-activated protein kinase 13
Mapk14	HCP	1	1	1		1	1	5	chr17	+	28829512	28885350	NM_001168513	26416	NP_001161985	mitogen-activated protein kinase 14 isoform 3
Mapk14	HCP	1	1	1		1	1	5	chr17	+	28828286	28885350	NM_001168514	26416	NP_001161986	mitogen-activated protein kinase 14 isoform 3
Mapk8ip1	HCP	1	1	1	1	1	1	6	chr2	-	92241420	92223836	NM_011162	19099	NP_035292	C-Jun-amino-terminal kinase-interacting protein
Mapkbp1	HCP	1	1	1	1	1	1	6	chr2	+	119798434	119853139	NM_011941	26390	NP_036071	mitogen-activated protein kinase-binding protein
Mapksp1	HCP	1				1	1	3	chr3	+	137581518	137591726	NM_019920	56692	NP_064304	mitogen-activated protein kinase scaffold
Mapre2	ICP	1	1	1		1	1	5	chr18	+	23912225	24052362	NM_001162941	212307	NP_001156413	microtubule-associated protein RP/EB family
Mapre3	HCP	1	1	1	1	1	1	6	chr5	+	31117128	31168479	NM_133350	100732	NP_579928	microtubule-associated protein RP/EB family
March3	HCP	1	1	1	1	1	1	6	chr18	-	57085202	56921369	NM_177115	320253	NP_796089	E3 ubiquitin-protein ligase MARCH3
March5	HCP		1					1	chr19	+	37282034	37292705	NM_001164337	69104	NP_001157809	E3 ubiquitin-protein ligase MARCH5 isoform 3
Mark1	HCP	1	1					2	chr1	-	186823428	186720302	NM_145515	226778	NP_663490	serine/threonine-protein kinase MARK1
Mars2	HCP	1	1	1	1	1	1	6	chr1	+	55294020	55296902	NM_175439	212679	NP_780648	methionyl-tRNA synthetase, mitochondrial
Masp2	LCP	1	1				1	3	chr4	+	147976652	147978522	NM_010767	17175	NP_034897	mannan-binding lectin serine protease 2 isoform
Mast2	HCP	1	1					2	chr4	-	116136788	115979366	NM_008641	17776	NP_032667	microtubule-associated serine/threonine-protein
Max	HCP	1		1	1		1	4	chr12	-	78063235	78038255	NM_001146176	17187	NP_001139648	protein max isoform 2
Mb	ICP	1	1	1		1	1	5	chr15	-	76881098	76845916	NM_013593	17189	NP_038621	myoglobin
Mbd6	HCP		1				1	2	chr10	-	126725827	126719011	NM_033072	110962	NP_149063	methyl-CpG binding domain protein 6
Mblac2	HCP	1	1	1	1	1	1	6	chr13	+	81850415	81892274	NM_028372	72852	NP_082648	metallo-beta-lactamase domain-containing protein
Mbp	ICP	1						1	chr18	+	82723899	82755029	NM_001025254	17196	NP_001020425	myelin basic protein isoform 2	The protein encoded by the classic Mbp gene is a major constituent of the myelin sheath of oligodendrocytes and Schwann cells in the nervous system. However, Mbp-related transcripts are also present in the bone marrow and the immune system. These mRNAs arise from the long Mbp gene (otherwise called 'Golli-Mbp') that contains 3 additional exons located upstream of the classic Mbp exons. Alternativ…
Mbp	ICP	1						1	chr18	+	82723854	82755029	NM_001025259	17196	NP_001020430	myelin basic protein isoform 6	The protein encoded by the classic Mbp gene is a major constituent of the myelin sheath of oligodendrocytes and Schwann cells in the nervous system. However, Mbp-related transcripts are also present in the bone marrow and the immune system. These mRNAs arise from the long Mbp gene (otherwise called 'Golli-Mbp') that contains 3 additional exons located upstream of the classic Mbp exons. Alternativ…
Mbtd1	HCP			1				1	chr11	+	93747532	93808298	NM_134012	103537	NP_598773	MBT domain-containing protein 1
Mc1r	LCP	1	1	1	1	1	1	6	chr8	+	125930981	125934647	NM_008559	17199	NP_032585	melanocyte-stimulating hormone receptor
Mcam	HCP					1	1	2	chr9	+	43942740	43950809	NM_023061	84004	NP_075548	cell surface glycoprotein MUC18 precursor
Mccc2	ICP	1	1	1				3	chr13	-	100785594	100718486	NM_030026	78038	NP_084302	methylcrotonoyl-CoA carboxylase beta chain,
Mcf2l	ICP	1		1	1	1	1	5	chr8	+	12915892	13020509	NM_178076	17207	NP_835177	guanine nucleotide exchange factor DBS isoform
Mchr1	LCP	1	1	1	1	1	1	6	chr15	+	81065928	81069394	NM_145132	207911	NP_660114	melanin-concentrating hormone receptor 1
Mcm5	HCP	1	1					2	chr8	+	77633426	77652338	NM_008566	17218	NP_032592	DNA replication licensing factor MCM5
Mcpt1	LCP	1	1	1	1	1	1	6	chr14	+	56636800	56639228	NM_008570	17224	NP_032596	mast cell protease 1 precursor
Mctp1	HCP	1	1	1	1	1	1	6	chr13	+	76522408	77171071	NM_030174	78771	NP_084450	multiple C2 domains, transmembrane 1
Mcts2	HCP	1						1	chr2	+	152512883	152513678	NM_025543	66405	NP_079819	malignant T cell-amplified sequence 2
Mdfi	ICP		1			1		2	chr17	-	47971640	47952280	NM_001109973	17240	NP_001103443	myoD family inhibitor isoform 2
Mdfi	HCP		1			1		2	chr17	-	47970207	47952284	NM_010783	17240	NP_034913	myoD family inhibitor isoform 1
Mdga2	HCP	1	1	1	1	1	1	6	chr12	-	68323536	67567045	NM_207010	320772	NP_996893	MAM domain-containing
Mdh2	HCP		1					1	chr5	+	136254518	136266256	NM_008617	17448	NP_032643	malate dehydrogenase, mitochondrial precursor
Mdk	ICP	1	1	1	1	1	1	6	chr2	-	91771950	91769978	NM_001012336	17242	NP_001012336	midkine precursor
Mdk	LCP				1	1		2	chr2	-	91772439	91769978	NM_010784	17242	NP_034914	midkine precursor
Mdk	ICP	1	1	1	1	1	1	6	chr2	-	91771856	91769978	NM_001012335	17242	NP_001012335	midkine precursor
Me2	HCP	1	1	1	1	1		5	chr18	-	73975046	73929693	NM_145494	107029	NP_663469	NAD-dependent malic enzyme, mitochondrial
Mea1	HCP	1	1					2	chr17	+	46818085	46820054	NM_010787	17256	NP_034917	male-enhanced antigen 1
Mecp2	HCP	1	1	1	1	1	1	6	chrX	-	71330932	71272160	NM_010788	17257	NP_034918	methyl-CpG-binding protein 2 isoform 2
Mecp2	HCP	1	1	1	1	1	1	6	chrX	-	71330975	71272160	NM_001081979	17257	NP_001075448	methyl-CpG-binding protein 2 isoform 1
Mecr	ICP	1	1	1	1	1	1	6	chr4	+	131399385	131423702	NM_025297	26922	NP_079573	trans-2-enoyl-CoA reductase, mitochondrial
Med12l	HCP	1	1	1	1	1	1	6	chr3	+	58810899	59122334	NM_177855	329650	NP_808523	mediator of RNA polymerase II transcription
Med29	HCP						1	1	chr7	-	29177709	29170265	NM_026042	67224	NP_080318	mediator of RNA polymerase II transcription
Megf11	HCP	1		1		1		3	chr9	+	64233432	64548782	NM_172522	214058	NP_766110	multiple epidermal growth factor-like domains
Megf6	HCP	1	1	1			1	4	chr4	+	153544821	153649830	NM_001162977	230971	NP_001156449	multiple epidermal growth factor-like domains
Megf9	HCP	1	1	1		1		4	chr4	-	70195962	70092960	NM_172694	230316	NP_766282	multiple epidermal growth factor-like domains
Mepce	HCP	1	1	1	1	1	1	6	chr5	-	138227929	138223133	NM_144913	231803	NP_659162	7SK snRNA methylphosphate capping enzyme
Mesp1	LCP	1	1	1	1	1	1	6	chr7	-	86938476	86937126	NM_008588	17292	NP_032614	mesoderm posterior protein 1
Mesp2	LCP		1	1		1	1	4	chr7	+	86955612	86958317	NM_008589	17293	NP_032615	mesoderm posterior protein 2
Met	HCP	1		1	1	1	1	5	chr6	+	17413956	17523980	NM_008591	17295	NP_032617	hepatocyte growth factor receptor precursor
Metrnl	HCP				1	1	1	3	chr11	+	121563740	121578703	NM_144797	210029	NP_659046	meteorin-like protein precursor
Mettl1	HCP	1	1	1	1	1	1	6	chr10	+	126478987	126482517	NM_010792	17299	NP_034922	tRNA (guanine-N(7)-)-methyltransferase
Mettl4	HCP	1	1		1	1	1	5	chr17	-	95149232	95126419	NM_176917	76781	NP_795891	methyltransferase-like protein 4
Mex3b	HCP		1				1	2	chr7	+	90015842	90020086	NM_175366	108797	NP_780575	RNA-binding protein MEX3B
Mex3d	HCP	1	1	1	1	1	1	6	chr10	-	79850396	79843099	NM_198615	237400	NP_941017	RNA-binding protein MEX3D
Mfap2	ICP	1	1	1	1	1	1	6	chr4	+	140566338	140571899	NM_001161799	17150	NP_001155271	microfibrillar-associated protein 2
Mfap2	ICP	1	1	1	1	1	1	6	chr4	+	140566551	140571899	NM_008546	17150	NP_032572	microfibrillar-associated protein 2
Mfsd11	HCP	1	1		1			3	chr11	+	116715328	116736951	NM_178620	69900	NP_848735	UNC93-like protein MFSD11
Mfsd2a	HCP	1						1	chr4	-	122638431	122624093	NM_029662	76574	NP_083938	major facilitator superfamily domain-containing
Mgat2	HCP	1	1	1		1		4	chr12	+	70285144	70287760	NM_146035	217664	NP_666147	alpha-1,6-mannosyl-glycoprotein
Mgat4b	HCP		1	1				2	chr11	+	50038836	50048605	NM_145926	103534	NP_666038	alpha-1,3-mannosyl-glycoprotein
Mgll	HCP	1	1			1		3	chr6	+	88674405	88778354	NM_011844	23945	NP_035974	monoglyceride lipase isoform b	This gene encodes a monoglyceride lipase, which catalyzes the hydrolysis of monoglycerides into fatty acids and glycerol. This enzyme is also thought to hydrolyze the endocannabinoid 2-arachidonoylglycerol. Alternatively spliced transcript variants have been described. [provided by RefSeq].
Mgll	HCP	1	1			1		3	chr6	+	88674697	88716702	NM_001166250	23945	NP_001159722	monoglyceride lipase isoform d	This gene encodes a monoglyceride lipase, which catalyzes the hydrolysis of monoglycerides into fatty acids and glycerol. This enzyme is also thought to hydrolyze the endocannabinoid 2-arachidonoylglycerol. Alternatively spliced transcript variants have been described. [provided by RefSeq].
Mgrn1	HCP	1	1	1	1	1	1	6	chr16	+	4886251	4938296	NM_029657	17237	NP_083933	E3 ubiquitin-protein ligase MGRN1
Mib2	HCP	1	1	1	1			4	chr4	-	155043336	155028580	NM_145124	76580	NP_660106	E3 ubiquitin-protein ligase MIB2
Mical3	ICP	1	1	1	1	1	1	6	chr6	-	121031627	120957257	NM_153396	194401	NP_700445	protein MICAL-3
Midn	ICP	1	1	1	1	1	1	6	chr10	+	79611034	79621112	NM_021565	59090	NP_067540	midnolin
Mif	ICP						1	1	chr10	-	75322995	75322097	NM_010798	17319	NP_034928	macrophage migration inhibitory factor
Mir136	LCP				1	1	1	3	chr12	+	110833536	110833598	NR_029550	387154			microRNAs (miRNAs) are short (20-24 nt) non-coding RNAs that are involved in post-transcriptional regulation of gene expression in multicellular organisms by affecting both the stability and translation of mRNAs. miRNAs are transcribed by RNA polymerase II as part of capped and polyadenylated primary transcripts (pri-miRNAs) that can be either protein-coding or non-coding. The primary transcript …
Mir1900	ICP	1	1	1		1	1	5	chr9	-	20836772	20836694	NR_035438	100316681			microRNAs (miRNAs) are short (20-24 nt) non-coding RNAs that are involved in post-transcriptional regulation of gene expression in multicellular organisms by affecting both the stability and translation of mRNAs. miRNAs are transcribed by RNA polymerase II as part of capped and polyadenylated primary transcripts (pri-miRNAs) that can be either protein-coding or non-coding. The primary transcript …
Mir1903	ICP	1	1	1	1	1	1	6	chr8	+	130883140	130883220	NR_035436	100316680			microRNAs (miRNAs) are short (20-24 nt) non-coding RNAs that are involved in post-transcriptional regulation of gene expression in multicellular organisms by affecting both the stability and translation of mRNAs. miRNAs are transcribed by RNA polymerase II as part of capped and polyadenylated primary transcripts (pri-miRNAs) that can be either protein-coding or non-coding. The primary transcript …
Mir191	ICP	1						1	chr9	+	108470649	108470723	NR_029577	387186			microRNAs (miRNAs) are short (20-24 nt) non-coding RNAs that are involved in post-transcriptional regulation of gene expression in multicellular organisms by affecting both the stability and translation of mRNAs. miRNAs are transcribed by RNA polymerase II as part of capped and polyadenylated primary transcripts (pri-miRNAs) that can be either protein-coding or non-coding. The primary transcript …
Mir3071	LCP				1	1	1	3	chr12	-	110833607	110833527	NR_037232	100526473			microRNAs (miRNAs) are short (20-24 nt) non-coding RNAs that are involved in post-transcriptional regulation of gene expression in multicellular organisms by affecting both the stability and translation of mRNAs. miRNAs are transcribed by RNA polymerase II as part of capped and polyadenylated primary transcripts (pri-miRNAs) that can be either protein-coding or non-coding. The primary transcript …
Mir425	LCP	1	1					2	chr9	+	108471107	108471192	NR_029947	723864			microRNAs (miRNAs) are short (20-24 nt) non-coding RNAs that are involved in post-transcriptional regulation of gene expression in multicellular organisms by affecting both the stability and translation of mRNAs. miRNAs are transcribed by RNA polymerase II as part of capped and polyadenylated primary transcripts (pri-miRNAs) that can be either protein-coding or non-coding. The primary transcript …
Mir432	ICP				1	1	1	3	chr12	+	110833165	110833240	NR_035526	100316735			microRNAs (miRNAs) are short (20-24 nt) non-coding RNAs that are involved in post-transcriptional regulation of gene expression in multicellular organisms by affecting both the stability and translation of mRNAs. miRNAs are transcribed by RNA polymerase II as part of capped and polyadenylated primary transcripts (pri-miRNAs) that can be either protein-coding or non-coding. The primary transcript …
Mir695	LCP	1						1	chr2	+	155182552	155182661	NR_030475	735287			microRNAs (miRNAs) are short (20-24 nt) non-coding RNAs that are involved in post-transcriptional regulation of gene expression in multicellular organisms by affecting both the stability and translation of mRNAs. miRNAs are transcribed by RNA polymerase II as part of capped and polyadenylated primary transcripts (pri-miRNAs) that can be either protein-coding or non-coding. The primary transcript …
Mir707	HCP	1	1	1	1	1	1	6	chr7	+	52105068	52105141	NR_030488	735269			microRNAs (miRNAs) are short (20-24 nt) non-coding RNAs that are involved in post-transcriptional regulation of gene expression in multicellular organisms by affecting both the stability and translation of mRNAs. miRNAs are transcribed by RNA polymerase II as part of capped and polyadenylated primary transcripts (pri-miRNAs) that can be either protein-coding or non-coding. The primary transcript …
Mkl1	HCP	1	1	1	1	1	1	6	chr15	-	81021187	80842710	NM_001082536	223701	NP_001076005	MKL/myocardin-like protein 1 isoform 2
Mkl2	LCP	1	1	1		1		4	chr16	+	13265171	13333015	NM_181860	239719	NP_862908	MKL/myocardin-like protein 2 isoform 2
Mkl2	LCP	1	1	1	1	1	1	6	chr16	+	13358513	13417622	NM_153588	239719	NP_705816	MKL/myocardin-like protein 2 isoform 1
Mkl2	HCP	1	1	1	1	1	1	6	chr16	+	13256573	13417622	NM_001122667	239719	NP_001116139	MKL/myocardin-like protein 2 isoform 3
Mkln1	HCP	1	1	1	1		1	5	chr6	+	31348827	31459477	NM_013791	27418	NP_038819	muskelin
Mknk2	LCP	1	1	1	1	1	1	6	chr10	-	80134721	80128073	NM_021462	17347	NP_067437	MAP kinase-interacting serine/threonine-protein
Mlec	HCP	1	1	1		1	1	5	chr5	-	115608185	115592989	NM_175403	109154	NP_780612	malectin precursor
Mlh1	HCP	1	1	1	1	1	1	6	chr9	-	111174112	111130731	NM_026810	17350	NP_081086	DNA mismatch repair protein Mlh1
Mll3	HCP	1	1	1	1	1	1	6	chr5	-	25004601	24777611	NM_001081383	231051	NP_001074852	histone-lysine N-methyltransferase MLL3
Mll5	HCP	1	1	1	1	1	1	6	chr5	+	22940246	23010047	NM_026984	69188	NP_081260	histone-lysine N-methyltransferase MLL5
Mlph	ICP		1	1	1	1	1	5	chr1	+	92811676	92847719	NM_053015	171531	NP_443748	melanophilin
Mlycd	HCP	1	1	1				3	chr8	+	121918791	121934988	NM_019966	56690	NP_064350	malonyl-CoA decarboxylase, mitochondrial
Mmaa	HCP	1			1	1		3	chr8	-	81818855	81790322	NM_133823	109136	NP_598584	methylmalonic aciduria type A homolog,
Mmrn2	LCP	1	1	1	1	1	1	6	chr14	+	35188689	35217472	NM_153127	105450	NP_694767	multimerin-2 precursor
Mms19	HCP	1	1	2	2	1	1	6	chr19	-	42055626	42018196	NM_028152	72199	NP_082428	MMS19 nucleotide excision repair protein
Mobkl2a	HCP	1	1			1	1	4	chr10	-	80164565	80147997	NM_172457	208228	NP_766045	mps one binder kinase activator-like 2A
Mobkl2b	ICP	1	1	1	1	1	1	6	chr4	-	35104715	34899952	NM_178061	214944	NP_835162	mps one binder kinase activator-like 2B
Mocs3	HCP	1	1	1	1	1	1	6	chr2	+	168056121	168057803	NM_001160330	69372	NP_001153802	adenylyltransferase and sulfurtransferase MOCS3
Mon1b	HCP	1	1	1	1	1	1	6	chr8	+	116159698	116169079	NM_173015	270096	NP_766603	vacuolar fusion protein MON1 homolog B
Mon1b	HCP	1	1	1	1	1	1	6	chr8	+	116159485	116169079	NM_001048143	270096	NP_001041608	vacuolar fusion protein MON1 homolog B
Morc2a	HCP	1	1	1	1	1	1	6	chr11	+	3549496	3590373	NM_001159288	74522	NP_001152760	MORC family CW-type zinc finger protein 2A
Morn3	LCP	1	1	1	1	1	1	6	chr5	-	123496829	123487135	NM_029112	74890	NP_083388	MORN repeat-containing protein 3
Mosc1	LCP	1	1	1	1	1	1	6	chr1	-	186635192	186610645	NM_001081361	66112	NP_001074830	MOSC domain-containing protein 1, mitochondrial
Mosc2	HCP	1	1	1	1	1	1	6	chr1	-	186669726	186636946	NM_133684	67247	NP_598445	MOSC domain-containing protein 2, mitochondrial
Moxd1	ICP	1	1	1	1	1	1	6	chr10	+	23943322	24022589	NM_021509	59012	NP_067484	DBH-like monooxygenase protein 1 precursor
Mpeg1	LCP	1	1	1	1	1	1	6	chr19	+	12535268	12539775	NM_010821	17476	NP_034951	macrophage expressed gene 1
Mphosph6	HCP	1						1	chr8	-	120325829	120315544	NM_026758	68533	NP_081034	M-phase phosphoprotein 6
Mphosph8	HCP	1	1	1	1	1	1	6	chr14	+	57287084	57316266	NM_023773	75339	NP_076262	M-phase phosphoprotein, mpp8
Mphosph9	ICP	1	1					2	chr5	-	124778460	124700967	NM_001081323	269702	NP_001074792	M-phase phosphoprotein 9
Mpp2	HCP	1	1	1	1			4	chr11	-	101949829	101918330	NM_016695	50997	NP_057904	MAGUK p55 subfamily member 2
Mri1	HCP	1	1	1		1	1	5	chr8	-	86781223	86774474	NM_026423	67873	NP_080699	methylthioribose-1-phosphate isomerase
Mrpl34	ICP	1	1	1	1	1	1	6	chr8	+	73988824	73989652	NM_053162	94065	NP_444392	39S ribosomal protein L34, mitochondrial
Mrpl37	HCP		1					1	chr4	-	106739471	106728478	NM_025500	56280	NP_079776	39S ribosomal protein L37, mitochondrial
Mrpl39	HCP					1		1	chr16	-	84735426	84718525	NM_017404	27393	NP_059100	39S ribosomal protein L39, mitochondrial
Mrpl41	HCP		1	1	1	1	1	5	chr2	-	24830618	24827989	NM_001031808	107733	NP_001026978	39S ribosomal protein L41, mitochondrial
Mrpl43	HCP		1		1			2	chr19	-	45080932	45079503	NM_053164	94067	NP_444394	39S ribosomal protein L43, mitochondrial	Mammalian mitochondrial ribosomal proteins are encoded by nuclear genes and help in protein synthesis within the mitochondrion. Mitochondrial ribosomes (mitoribosomes) consist of a small 28S subunit and a large 39S subunit. They have an estimated 75% protein to rRNA composition compared to prokaryotic ribosomes, where this ratio is reversed. Another difference between mammalian mitoribosomes and …
Mrpl51	HCP	1	1	1	1	1	1	6	chr6	+	125142217	125144410	NM_025595	66493	NP_079871	39S ribosomal protein L51, mitochondrial
Mrps2	HCP	1	1	1				3	chr2	+	28323585	28326697	NM_080452	118451	NP_536700	28S ribosomal protein S2, mitochondrial isoform
Mrps28	HCP	1	1	1	1	1	1	6	chr3	-	8923857	8802145	NM_025434	66230	NP_079710	28S ribosomal protein S28, mitochondrial
Mrps34	HCP	1	1	1				3	chr17	+	25032064	25033218	NM_023260	79044	NP_075749	28S ribosomal protein S34, mitochondrial
Mrps7	HCP	1	1	1	1	1	1	6	chr11	+	115465464	115468938	NM_025305	50529	NP_079581	28S ribosomal protein S7, mitochondrial
Mrvi1	LCP	1		1	1	1	1	5	chr7	-	118089701	118011780	NM_010826	17540	NP_034956	protein MRVI1 isoform a	This gene is a putative tumor suppressor gene that is frequently disrupted by mouse AIDS-related virus (MRV). The encoded protein, which is found in the membrane of the endoplasmic reticulum, is similar to Jaw1, a lymphoid-restricted protein whose expression is downregulated during myeloid differentiation. Studies in mouse suggest that MRV integration at this locus induces myeloid leukemia by alt…
Mrvi1	LCP				1			1	chr7	-	118125609	118011780	NM_194464	17540	NP_919446	protein MRVI1 isoform b	This gene is a putative tumor suppressor gene that is frequently disrupted by mouse AIDS-related virus (MRV). The encoded protein, which is found in the membrane of the endoplasmic reticulum, is similar to Jaw1, a lymphoid-restricted protein whose expression is downregulated during myeloid differentiation. Studies in mouse suggest that MRV integration at this locus induces myeloid leukemia by alt…
Msi1	HCP	1	1	1	1	1	1	6	chr5	+	115879693	115904211	NM_008629	17690	NP_032655	RNA-binding protein Musashi homolog 1
Msl1	HCP	1	1	1				3	chr11	+	98657082	98669173	NM_028722	74026	NP_082998	male-specific lethal 1 homolog
Msl2	HCP	1	1	1		1	1	5	chr9	+	100978450	101007129	NM_001100451	77853	NP_001093921	male-specific lethal 2 homolog
Msl3	HCP	1	1	1				3	chrX	-	165111834	165092049	NM_010832	17692	NP_034962	male-specific lethal 3 homolog
Mslnl	LCP	1	1	1	1	1	1	6	chr17	+	25872984	25885275	NM_177822	328783	NP_808490	mesothelin-like protein precursor
Mst1	LCP	1			1	1	1	4	chr9	+	107982766	107987358	NM_008243	15235	NP_032269	hepatocyte growth factor-like protein
Mta3	HCP	1	1	1	1	1	1	6	chr17	+	84105502	84192217	NM_001171054	116871	NP_001164525	metastasis-associated protein MTA3 isoform 4
Mtag2	HCP	1	1	1	1	1	1	6	chr7	+	52622602	52623318	NR_027802	50994
Mtap1s	HCP		1	1	1	1	1	5	chr8	+	73429872	73441428	NM_173013	270058	NP_766601	microtubule-associated protein 1S
Mtap7	HCP	1			1	1	1	4	chr10	+	19868725	20001396	NM_008635	17761	NP_032661	ensconsin isoform 1
Mtdh	HCP	1	1					2	chr15	+	34012473	34072140	NM_026002	67154	NP_080278	protein LYRIC
Mterfd1	HCP	1	1	1	1	1	1	6	chr13	-	67034008	67013033	NM_025547	66410	NP_079823	mTERF domain-containing protein 1, mitochondrial
Mtfr1	HCP				1			1	chr3	+	19088243	19120805	NM_026182	67472	NP_080458	mitochondrial fission regulator 1
Mtif3	ICP	1	1					2	chr5	-	147775350	147766097	NM_029581	76366	NP_083857	translation initiation factor IF-3,
Mtss1	HCP	1	1	1	1	1	1	6	chr15	-	58913581	58772788	NM_001146180	211401	NP_001139652	metastasis suppressor protein 1 isoform 2
Mtss1l	HCP	1	1			1	1	4	chr8	+	113245383	113265300	NM_198625	244654	NP_941027	MTSS1-like protein
Mtus2	HCP	1	1			1		3	chr5	+	148768895	149127641	NM_029920	77521	NP_084196	microtubule-associated tumor suppressor
Mtx1	HCP	1	1	1		1	1	5	chr3	-	89018257	89013002	NM_013604	17827	NP_038632	metaxin-1 isoform 1
Muc5b	LCP	1						1	chr7	+	149024976	149058990	NM_028801	74180	NP_083077	mucin 5, subtype B, tracheobronchial
Muc6	LCP	1	1	1		1	1	5	chr7	-	148841207	148819947	NM_181729	353328	NP_859418	mucin-6 precursor
Mxd3	HCP			1				1	chr13	-	55431091	55426528	NM_016662	17121	NP_057871	max dimerization protein 3
Mxd4	HCP		1					1	chr5	-	34530359	34519228	NM_010753	17122	NP_034883	max dimerization protein 4
Mxra7	HCP	1	1					2	chr11	-	116689360	116664713	NM_026280	67622	NP_080556	matrix-remodeling-associated protein 7
Mxra8	LCP			1	1	1	1	4	chr4	+	155213788	155218211	NM_024263	74761	NP_077225	matrix-remodeling-associated protein 8
Myeov2	HCP	1	1	1	1	1	1	6	chr1	-	94538525	94533721	NR_028108	66915
Myeov2	HCP	1	1	1	1	1	1	6	chr1	-	94538562	94533721	NM_001163425	66915	NP_001156897	hypothetical protein LOC66915
Myg1	ICP	1	1	1	1	1	1	6	chr15	+	102162139	102168569	NM_021713	60315	NP_068359	melanocyte proliferating gene 1 precursor
Myh14	LCP	1	1	1	1	1	1	6	chr7	-	51920873	51861189	NM_028021	71960	NP_082297	myosin-14
Myh4	LCP			1				1	chr11	+	67051530	67073948	NM_010855	17884	NP_034985	myosin-4
Myl3	LCP		1	1	1	1	1	5	chr9	+	110666184	110672298	NM_010859	17897	NP_034989	myosin light chain 3
Myl9	ICP		1	1	1			3	chr2	+	156601199	156607393	NM_172118	98932	NP_742116	myosin regulatory light polypeptide 9
Myo15	LCP	1	1	1	1	1	1	6	chr11	+	60282840	60341870	NM_182698	17910	NP_874357	myosin-XV isoform 2a
Myo1c	HCP	1	1		1			3	chr11	+	75465651	75488136	NM_001080774	17913	NP_001074243	myosin-Ic isoform b	This gene encodes a member of the unconventional myosin protein family, which are actin-based molecular motors. The protein is found in the cytoplasm, and one isoform with a unique N-terminus is also found in the nucleus. The protein functions in intracellular vesicle transport to the plasma membrane. The nuclear isoform associates with RNA polymerase I and II and functions in transcription initi…
Myo1c	HCP		1		1			2	chr11	+	75465010	75488136	NM_008659	17913	NP_032685	myosin-Ic isoform b	This gene encodes a member of the unconventional myosin protein family, which are actin-based molecular motors. The protein is found in the cytoplasm, and one isoform with a unique N-terminus is also found in the nucleus. The protein functions in intracellular vesicle transport to the plasma membrane. The nuclear isoform associates with RNA polymerase I and II and functions in transcription initi…
Myo3a	LCP		1					1	chr2	+	22149129	22473772	NM_148413	667663	NP_680779	myosin-IIIa
Myo5a	HCP	1	1	1		1	1	5	chr9	+	74919012	75071494	NM_010864	17918	NP_034994	myosin-Va
Myo9b	HCP	1		1				2	chr8	+	73796612	73884611	NM_001142323	17925	NP_001135795	myosin-IXb isoform 2
Myom1	ICP					1		1	chr17	+	71368896	71476196	NM_001083934	17929	NP_001077403	myomesin-1 isoform 2
Myom3	LCP	1	1	1	1	1	1	6	chr4	+	135315629	135371479	NM_001085509	242702	NP_001078978	myomesin-3
Myoz2	LCP					1	1	2	chr3	-	122737905	122709123	NM_021503	59006	NP_067478	myozenin-2
Mypop	HCP		1	1	1		1	4	chr7	+	19576593	19587115	NM_145579	232934	NP_663554	myb-related transcription factor, partner of
Mzt1	HCP		1		1	1		3	chr14	-	99445355	99433762	NM_175245	76789	NP_780454	mitotic-spindle organizing protein 1
Mzt2	ICP	1	1		1	1	1	5	chr16	-	15863415	15848533	NM_029354	72083	NP_083630	mitotic-spindle organizing protein 2
Naa35	HCP					1		1	chr13	+	59686693	59736142	NM_030153	78689	NP_084429	N-alpha-acetyltransferase 35, NatC auxiliary
Naaa	ICP	1			1			2	chr5	-	92707207	92686685	NM_025972	67111	NP_080248	N-acylethanolamine-hydrolyzing acid amidase
Naaladl1	LCP				1			1	chr19	+	6105797	6115555	NM_001009546	381204	NP_001009546	N-acetylated-alpha-linked acidic
Nacc2	HCP	1	1	1	1	1		5	chr2	-	25978331	25911055	NM_026495	67991	NP_080771	nucleus accumbens-associated protein 2 isoform
Naga	HCP	1	1		1	1	1	5	chr15	-	82169256	82159961	NM_008669	17939	NP_032695	alpha-N-acetylgalactosaminidase precursor
Nagk	HCP	1	1	1		1		4	chr6	+	83745050	83752550	NM_019542	56174	NP_062415	N-acetyl-D-glucosamine kinase isoform 1
Nagk	HCP	1	1	1		1		4	chr6	+	83745151	83752550	NM_001164187	56174	NP_001157659	N-acetyl-D-glucosamine kinase isoform 2
Nanog	LCP	1						1	chr6	+	122657585	122663796	NM_028016	71950	NP_082292	homeobox protein NANOG
Nanogpd	LCP	1						1	chr6	+	122657800	122663573	NM_001080945	634428	NP_001074414	hypothetical protein LOC634428
Nanos2	LCP	1		1	1	1	1	5	chr7	+	19572872	19574311	NM_194064	378430	NP_918953	nanos homolog 2
Nap1l4	HCP	1	1	1	1	1	1	6	chr7	-	150734995	150699483	NM_008672	17955	NP_032698	nucleosome assembly protein 1-like 4
Nat8l	HCP	1	1	1	1	1	1	6	chr5	+	34338632	34348565	NM_001001985	269642	NP_001001985	N-acetyltransferase 8-like protein
Nbl1	HCP	1	1	1	1	1	1	6	chr4	-	138648885	138638206	NM_008675	17965	NP_032701	neuroblastoma suppressor of tumorigenicity 1
Ncapd2	HCP	1	1	1	1	1	1	6	chr6	-	125141604	125118024	NM_146171	68298	NP_666283	condensin complex subunit 1
Ncapd3	HCP	1	1		1	1	1	5	chr9	+	26837759	26902900	NM_178113	78658	NP_835214	condensin-2 complex subunit D3
Ncaph2	HCP	1	1	1	1	1	1	6	chr15	+	89186152	89203259	NM_025795	52683	NP_080071	condensin-2 complex subunit H2 isoform b
Ncdn	HCP	1	1	1	1	1	1	6	chr4	-	126430673	126420993	NM_011986	26562	NP_036116	neurochondrin
Nck2	HCP	1	1		1	1	1	5	chr1	+	43502595	43627363	NM_010879	17974	NP_035009	non-catalytic region of tyrosine kinase adaptor
Ncl	HCP			1	1			2	chr1	-	88256030	88241293	NM_010880	17975	NP_035010	nucleolin
Ncoa2	HCP	1	1	1		1	1	5	chr1	-	13364164	13129239	NM_001077695	17978	NP_001071163	nuclear receptor coactivator 2 isoform b
Ncoa7	HCP	1	1	1	1	1	1	6	chr10	-	30522913	30365387	NM_172495	211329	NP_766083	nuclear receptor coactivator 7 isoform 1
Ncrna00086	ICP	1	1	1	1	1	1	6	chrX	+	53627762	53631647	NR_028086	320237
Ncstn	HCP				1	1	1	3	chr1	-	174012880	173996143	NM_021607	59287	NP_067620	nicastrin precursor
Nctc1	LCP	1	1	1		1	1	5	chr7	-	149744503	149730513	NR_002452	330677
Ndufa3	ICP						1	1	chr7	+	3568974	3571763	NM_025348	66091	NP_079624	NADH dehydrogenase [ubiquinone] 1 alpha
Ndufaf3	HCP	1						1	chr9	-	108469673	108468195	NM_023247	66706	NP_075736	NADH dehydrogenase [ubiquinone] 1 alpha
Ndufb4	HCP	1	1	1	1	1		5	chr16	-	37654454	37647687	NM_026610	68194	NP_080886	NADH dehydrogenase [ubiquinone] 1 beta
Ndufs7	HCP	1	1	1	1	1	1	6	chr10	+	79712196	79719537	NM_029272	75406	NP_083548	NADH dehydrogenase [ubiquinone] iron-sulfur
Ndufs8	ICP				1		1	2	chr19	-	3912717	3908869	NM_144870	225887	NP_659119	NADH dehydrogenase [ubiquinone] iron-sulfur
Necap2	HCP				1	1		2	chr4	-	140634260	140622426	NM_025383	66147	NP_079659	adaptin ear-binding coat-associated protein 2
Nefh	HCP	1	1			1	1	4	chr11	-	4848067	4838758	NM_010904	380684	NP_035034	neurofilament heavy polypeptide
Nelf	ICP	1	1	1	1	1	1	6	chr2	+	24909898	24918401	NM_020276	56876	NP_064672	nasal embryonic luteinizing hormone-releasing
Nell2	ICP	1	1	1	1	1	1	6	chr15	-	95359137	95049880	NM_016743	54003	NP_058023	protein kinase C-binding protein NELL2
Neo1	HCP	1	1	1	1	1	1	6	chr9	-	58884248	58722486	NM_001042752	18007	NP_001036217	neogenin isoform 2
Nespas	ICP	1	1	1	1	1	1	6	chr2	-	174120937	174106737	NR_002846	56802
Neu2	LCP	1	1	1	1			4	chr1	+	89480596	89494415	NM_001160165	23956	NP_001153637	sialidase-2 isoform 3
Neurl1B	HCP	1	1	1	1	1	1	6	chr17	+	26551909	26583287	NM_001081656	240055	NP_001075125	E3 ubiquitin-protein ligase NEURL1B
Neurl2	ICP	1				1	1	3	chr2	-	164659096	164656229	NM_001082974	415115	NP_001076443	neuralized-like protein 2
Neurl4	HCP		1	1				2	chr11	+	69715379	69727324	NM_001013414	216860	NP_001013432	neuralized-like protein 4
Nexn	LCP	1	1	1	1	1	1	6	chr3	-	151929284	151899947	NM_199465	68810	NP_955759	nexilin
Nf1	HCP	1	1	1	1	1	1	6	chr11	+	79153393	79395111	NM_010897	18015	NP_035027	neurofibromin
Nfam1	LCP	1		1				2	chr15	-	82853568	82828225	NM_028728	74039	NP_083004	NFAT activation molecule 1
Nfat5	HCP	1	1	1	1	1	1	6	chr8	+	109817369	109903417	NM_133957	54446	NP_598718	nuclear factor of activated T-cells 5 isoform a
Nfatc3	HCP	1			1	1	1	4	chr8	+	108583502	108654437	NM_010901	18021	NP_035031	nuclear factor of activated T-cells, cytoplasmic
Nfkb2	ICP	1	1					2	chr19	+	46380419	46386580	NM_001177370	18034	NP_001170841	nuclear factor NF-kappa-B p100 subunit isoform
Nfkb2	HCP	1	1					2	chr19	+	46380184	46386580	NM_019408	18034	NP_062281	nuclear factor NF-kappa-B p100 subunit isoform
Nfkb2	ICP	1	1					2	chr19	+	46379226	46386580	NM_001177369	18034	NP_001170840	nuclear factor NF-kappa-B p100 subunit isoform
Nfkbiz	HCP	1	1	1	1	1	1	6	chr16	-	55838754	55811489	NM_001159395	80859	NP_001152867	NF-kappa-B inhibitor zeta isoform b
Nfx1	HCP	1	1	1	1	1	1	6	chr4	+	40917975	40973025	NM_023739	74164	NP_076228	transcriptional repressor NF-X1
Ngrn	HCP	1	1	1	1		1	5	chr7	+	87406100	87410264	NM_031375	83485	NP_113552	neugrin
Nin	HCP	1	1	1	1	1	1	6	chr12	-	71212912	71119726	NM_008697	18080	NP_032723	ninein isoform 2
Ninj2	LCP	1	1	1	1	1	1	6	chr6	+	120043397	120150356	NM_016718	29862	NP_057927	ninjurin-2
Nipal3	ICP					1	1	2	chr4	-	135050419	135004815	NM_028995	74552	NP_083271	NIPA-like protein 3
Nkain4	ICP	1	1					2	chr2	-	180689404	180669476	NM_021426	58237	NP_067401	sodium/potassium-transporting ATPase subunit
Nkd2	HCP	1	1	1	1	1	1	6	chr13	-	73985079	73956775	NM_028186	72293	NP_082462	protein naked cuticle homolog 2
Nkiras2	ICP	1	1	1		1		4	chr11	+	100484268	100488916	NM_028024	71966	NP_082300	NF-kappa-B inhibitor-interacting Ras-like
Nkx1-2	ICP	1	1	1	1	1	1	6	chr7	-	139791320	139787921	NM_009123	20231	NP_033149	NK1 transcription factor-related protein 2
Nkx2-2	HCP						1	1	chr2	-	147012138	147008887	NM_010919	18088	NP_035049	homeobox protein Nkx-2.2 isoform 1
Nkx2-6	ICP	1		1				2	chr14	+	69790075	69793597	NM_010920	18092	NP_035050	homeobox protein Nkx-2.6
Nkx3-1	HCP			1				1	chr14	+	69808748	69812715	NM_010921	18095	NP_035051	homeobox protein Nkx-3.1
Nkx6-1	HCP	1	1		1			3	chr5	-	102093730	102088215	NM_144955	18096	NP_659204	homeobox protein Nkx-6.1
Nle1	HCP	1	1	1	1	1	1	6	chr11	-	82721897	82714269	NM_145431	217011	NP_663406	notchless protein homolog 1
Nlgn2	LCP	1	1	1	1	1	1	6	chr11	-	69648351	69636624	NM_198862	216856	NP_942562	neuroligin-2 precursor
Nlrc3	LCP	1	1	1	1	1	1	6	chr16	-	3976632	3946932	NM_001081280	268857	NP_001074749	protein NLRC3
Nlrc5	LCP	1	1	1			1	4	chr8	+	96996662	97051172	NM_001033207	434341	NP_001028379	protein NLRC5
Nlrx1	LCP	1	1	1	1	1	1	6	chr9	-	44076682	44060795	NM_001163742	270151	NP_001157214	NLR family member X1 precursor
Nlrx1	LCP	1	1	1	1	1	1	6	chr9	-	44076574	44060795	NM_178420	270151	NP_848507	NLR family member X1 precursor
Nlrx1	ICP	1	1	1	1	1	1	6	chr9	-	44076270	44060795	NM_001163743	270151	NP_001157215	NLR family member X1 precursor
Nme3	ICP	1	1	1				3	chr17	+	25033444	25034474	NM_019730	79059	NP_062704	nucleoside diphosphate kinase 3
Nol3	ICP	1	1	1	1	1	1	6	chr8	+	107800346	107805839	NM_030152	78688	NP_084428	nucleolar protein 3
Nol4	ICP	1			1			2	chr18	-	23197164	22851655	NM_001161483	319211	NP_001154955	nucleolar protein 4 isoform 1
Nol4	ICP	1						1	chr18	-	23200154	22851655	NM_199024	319211	NP_950189	nucleolar protein 4 isoform 2
Nos1	LCP	1						1	chr5	+	118317127	118403820	NM_008712	18125	NP_032738	nitric oxide synthase, brain
Nos3	LCP	1		1	1		1	4	chr5	+	23870636	23890292	NM_008713	18127	NP_032739	nitric oxide synthase, endothelial
Notum	HCP	1	1	1	1	1	1	6	chr11	-	120522151	120515102	NM_175263	77583	NP_780472	protein notum homolog precursor
Npb	ICP	1	1	1	1	1	1	6	chr11	+	120469790	120470414	NM_153288	208990	NP_695020	neuropeptide B precursor
Npc2	HCP					1	1	2	chr12	-	86114062	86095508	NM_023409	67963	NP_075898	epididymal secretory protein E1 precursor
Npffr2	LCP	1	1	1	1	1	1	6	chr5	+	89956453	90012765	NM_133192	104443	NP_573455	neuropeptide FF receptor 2
Nphp1	HCP	1			1	1	1	4	chr2	-	127614590	127566467	NM_016902	53885	NP_058598	nephrocystin-1
Nphp3	HCP	1	1	1	1	1	1	6	chr9	+	103904873	103919016	NM_172460	74025	NP_766048	nephrocystin-3 isoform b
Nphp4	HCP						1	1	chr4	+	151852250	151937293	NM_153424	260305	NP_700473	nephrocystin-4
Nphs1	LCP				1	1		2	chr7	+	31245076	31273628	NM_019459	54631	NP_062332	nephrin
Npm2	LCP			1	1	1	1	4	chr14	-	71052891	71047108	NM_181345	328440	NP_851990	nucleoplasmin-2
Npm3	HCP		1	1		1	1	4	chr19	-	45824053	45822223	NM_008723	18150	NP_032749	nucleoplasmin-3
Npnt	HCP		1					1	chr3	-	132613255	132545658	NM_001029836	114249	NP_001025007	nephronectin isoform b
Nptn	HCP		1	1				2	chr9	+	58430046	58500686	NM_009145	20320	NP_033171	neuroplastin precursor
Nptx1	HCP		1					1	chr11	-	119409134	119400032	NM_008730	18164	NP_032756	neuronal pentraxin-1 precursor
Nptxr	HCP	1	1			1	1	4	chr15	-	79635139	79616780	NM_030689	73340	NP_109614	neuronal pentraxin receptor	This gene encodes a protein similar to the rat neuronal pentraxin receptor. The rat pentraxin receptor is an integral membrane protein that is thought to mediate neuronal uptake of the snake venom toxin, taipoxin, and its transport into the synapses. Studies in rat indicate that translation of this mRNA initiates at a non-AUG (CUG) codon. This may also be true for mouse and human, based on strong…
Npy5r	ICP	1	1				1	3	chr8	-	69211993	69203863	NM_016708	18168	NP_057917	neuropeptide Y receptor type 5
Nr0b1	ICP	1	1	1		1		4	chrX	+	83437113	83441283	NM_007430	11614	NP_031456	nuclear receptor subfamily 0 group B member 1
Nr3c2	ICP	1	1				1	3	chr8	+	79426406	79767538	NM_001083906	110784	NP_001077375	mineralocorticoid receptor
Nr4a2	HCP					1		1	chr2	-	56967449	56959636	NM_013613	18227	NP_038641	nuclear receptor subfamily 4 group A member 2
Nrip2	LCP	1	1		1	1	1	5	chr6	+	128349783	128358953	NM_021717	60345	NP_068363	nuclear receptor-interacting protein 2 isoform
Nrip3	HCP	1	1	1	1	1	1	6	chr7	-	116925059	116901569	NM_020610	78593	NP_065635	nuclear receptor-interacting protein 3
Nrp1	ICP	1	1	1	1	1	1	6	chr8	+	130882972	131029375	NM_008737	18186	NP_032763	neuropilin-1 precursor
Nsdhl	HCP						1	1	chrX	+	70163859	70203867	NM_010941	18194	NP_035071	sterol-4-alpha-carboxylate 3-dehydrogenase,
Nsg1	HCP		1					1	chr5	-	38550706	38528431	NM_010942	18196	NP_035072	neuron-specific protein family member 1
Nsun6	HCP		1	1				2	chr2	-	14976499	14916757	NM_001165943	74455	NP_001159415	putative methyltransferase NSUN6 isoform c
Nt5c3l	ICP	1	1	1	1	1	1	6	chr11	-	100302403	100290665	NM_001102650	68106	NP_001096120	cytosolic 5'-nucleotidase III-like protein
Nt5e	HCP	1	1	1	1		1	5	chr9	+	88222446	88266927	NM_011851	23959	NP_035981	5'-nucleotidase precursor
Ntf5	ICP	1	1	1		1	1	5	chr7	+	52669064	52672549	NM_198190	78405	NP_937833	neurotrophin-4 precursor
Nthl1	HCP				1		1	2	chr17	+	24769626	24775783	NM_008743	18207	NP_032769	endonuclease III-like protein 1
Ntn5	LCP	1	1	1	1	1	1	6	chr7	+	52939783	52949924	NM_001033356	243967	NP_001028528	netrin-5
Ntsr1	ICP	1	1	1	1	1	1	6	chr2	+	180234680	180279684	NM_018766	18216	NP_061236	neurotensin receptor type 1
Nuak1	HCP	1	1	1	1	1	1	6	chr10	-	83903216	83834063	NM_001004363	77976	NP_001004363	NUAK family SNF1-like kinase 1
Nudt19	ICP		1	1	1	1	1	5	chr7	-	36340947	36332203	NM_033080	110959	NP_149071	nucleoside diphosphate-linked moiety X motif 19,
Nudt3	HCP	1	1					2	chr17	-	27760397	27716335	NM_019837	56409	NP_062811	diphosphoinositol polyphosphate phosphohydrolase
Nufip1	HCP			1		1		2	chr14	+	76510697	76537186	NM_013745	27275	NP_038773	nuclear fragile X mental retardation-interacting
Nup153	HCP	1	1	1	1	1	1	6	chr13	-	46823218	46775270	NM_175749	218210	NP_786925	nucleoporin 153
Nup50	HCP	1	1	1	1	1	1	6	chr15	+	84753857	84773393	NM_016714	18141	NP_057923	nuclear pore complex protein Nup50
Nxnl2	ICP	1	1	1	1	1	1	6	chr13	+	51266393	51270556	NM_029173	75124	NP_083449	nucleoredoxin-like protein 2
Nxt1	HCP	1	1	1				3	chr2	+	148498350	148501762	NM_019761	56488	NP_062735	NTF2-related export protein 1
Nxt1	HCP	1	1	1				3	chr2	+	148498376	148501762	NM_001110159	56488	NP_001103629	NTF2-related export protein 1
Nyx	LCP				1			1	chrX	+	13044797	13066439	NM_173415	236690	NP_775591	nyctalopin precursor
Oaz1	HCP						1	1	chr10	+	80289400	80292035	NM_008753	18245	NP_032779	ornithine decarboxylase antizyme 1	Ornithine decarboxylase catalyzes the conversion of ornithine to putrescine in the first and apparently rate-limiting step in polyamine biosynthesis. The ornithine decarboxylase antizymes play a role in the regulation of polyamine synthesis by binding to and inhibiting ornithine decarboxylase. Antizyme expression is auto-regulated by polyamine-enhanced translational frameshifting. The antizyme en…
Obsl1	ICP	1	1	1			1	4	chr1	-	75503027	75482399	NM_178884	98733	NP_849215	obscurin-like 1
Ocln	ICP	1	1		1	1	1	5	chr13	-	101322453	101267321	NM_008756	18260	NP_032782	occludin
Odf2	HCP		1					1	chr2	+	29745239	29778058	NM_001113214	18286	NP_001106685	outer dense fiber protein 2 isoform b
Odf2	HCP		1					1	chr2	+	29745582	29778058	NM_013615	18286	NP_038643	outer dense fiber protein 2 isoform c
Odf3	LCP			1	1	1	1	4	chr7	+	148033814	148036824	NM_027019	69287	NP_081295	outer dense fiber protein 3
Odf3l2	LCP		1	1		1	1	4	chr10	-	79108483	79102270	NM_001033473	382384	NP_001028645	outer dense fiber protein 3-like protein 2
Ogfod2	HCP		1		1	1	1	4	chr5	+	124562346	124565485	NM_025671	66627	NP_079947	2-oxoglutarate and iron-dependent oxygenase
Ogfrl1	HCP	1						1	chr1	-	23390014	23373262	NM_001081079	70155	NP_001074548	opioid growth factor receptor-like protein 1
Olfm1	HCP	1		1	1		1	4	chr2	+	28061208	28069951	NM_001038612	56177	NP_001033701	noelin isoform b
Olfm2	LCP	1	1	1	1	1	1	6	chr9	-	20532658	20472429	NM_173777	244723	NP_776138	noelin-2 precursor
Olfr12	LCP	1	1	1	1	1	1	6	chr1	+	94516457	94517578	NM_206896	257890	NP_996779	olfactory receptor 12	Olfactory receptors interact with odorant molecules in the nose, to initiate a neuronal response that triggers the perception of a smell. The olfactory receptor proteins are members of a large family of G-protein-coupled receptors (GPCR) arising from single coding-exon genes. Olfactory receptors share a 7-transmembrane domain structure with many neurotransmitter and hormone receptors and are resp…
Olfr1350	LCP				1	1	1	3	chr7	+	6522703	6523630	NM_146389	258384	NP_666501	olfactory receptor 1350	Olfactory receptors interact with odorant molecules in the nose, to initiate a neuronal response that triggers the perception of a smell. The olfactory receptor proteins are members of a large family of G-protein-coupled receptors (GPCR) arising from single coding-exon genes. Olfactory receptors share a 7-transmembrane domain structure with many neurotransmitter and hormone receptors and are resp…
Olfr1395	LCP	1	1	1	1	1	1	6	chr11	+	48961760	48962714	NM_146877	258877	NP_667088	olfactory receptor 1395	Olfactory receptors interact with odorant molecules in the nose, to initiate a neuronal response that triggers the perception of a smell. The olfactory receptor proteins are members of a large family of G-protein-coupled receptors (GPCR) arising from single coding-exon genes. Olfactory receptors share a 7-transmembrane domain structure with many neurotransmitter and hormone receptors and are resp…
Olfr1412	LCP		1	1				2	chr1	+	94484908	94485874	NM_146277	258274	NP_666389	olfactory receptor 1412	Olfactory receptors interact with odorant molecules in the nose, to initiate a neuronal response that triggers the perception of a smell. The olfactory receptor proteins are members of a large family of G-protein-coupled receptors (GPCR) arising from single coding-exon genes. Olfactory receptors share a 7-transmembrane domain structure with many neurotransmitter and hormone receptors and are resp…
Olfr29-ps1	LCP	1		1	1	1	1	5	chr4	-	43795199	43794236	NR_033638	29848			Olfactory receptors interact with odorant molecules in the nose, to initiate a neuronal response that triggers the perception of a smell. The olfactory receptor proteins are members of a large family of G-protein-coupled receptors (GPCR) arising from single coding-exon genes. Olfactory receptors share a 7-transmembrane domain structure with many neurotransmitter and hormone receptors and are resp…
Olfr368	LCP		1	1	1	1	1	5	chr2	+	37187268	37188252	NM_146374	258371	NP_666486	olfactory receptor 368	Olfactory receptors interact with odorant molecules in the nose, to initiate a neuronal response that triggers the perception of a smell. The olfactory receptor proteins are members of a large family of G-protein-coupled receptors (GPCR) arising from single coding-exon genes. Olfactory receptors share a 7-transmembrane domain structure with many neurotransmitter and hormone receptors and are resp…
Olfr370	LCP	1	1	1	1	1	1	6	chr8	+	86064991	86066087	NM_146270	258267	NP_666382	olfactory receptor 370	Olfactory receptors interact with odorant molecules in the nose, to initiate a neuronal response that triggers the perception of a smell. The olfactory receptor proteins are members of a large family of G-protein-coupled receptors (GPCR) arising from single coding-exon genes. Olfactory receptors share a 7-transmembrane domain structure with many neurotransmitter and hormone receptors and are resp…
Olfr48	LCP	1	1	1	1	1	1	6	chr2	-	89685128	89684222	NM_010990	18347	NP_035120	olfactory receptor 48	Olfactory receptors interact with odorant molecules in the nose, to initiate a neuronal response that triggers the perception of a smell. The olfactory receptor proteins are members of a large family of G-protein-coupled receptors (GPCR) arising from single coding-exon genes. Olfactory receptors share a 7-transmembrane domain structure with many neurotransmitter and hormone receptors and are resp…
Olfr640	LCP						1	1	chr7	-	111170830	111169885	NM_146822	258819	NP_667033	olfactory receptor 640	Olfactory receptors interact with odorant molecules in the nose, to initiate a neuronal response that triggers the perception of a smell. The olfactory receptor proteins are members of a large family of G-protein-coupled receptors (GPCR) arising from single coding-exon genes. Olfactory receptors share a 7-transmembrane domain structure with many neurotransmitter and hormone receptors and are resp…
Olig1	HCP	1	1	1	1	1	1	6	chr16	+	91270013	91272184	NM_016968	50914	NP_058664	oligodendrocyte transcription factor 1
Onecut1	HCP	1	1	1	1	1	1	6	chr9	+	74709727	74737454	NM_008262	15379	NP_032288	hepatocyte nuclear factor 6
[truncated: 1,160 more rows]

## Sheet: Supplemental Table  S4
Additional file 5: Table S4. Unsupervised hierarchical clustering analysis of DMEPs
	Control			Diabetes
GeneSymbol	C2	C3	C4	D1	D2	D3
0610007C21Rik	1.07506	1.19833	1.17852	0.862475	0.907432	0.842996
0610007P08Rik	0.261435	0.28565	0.250244	0.0551555	0.0443487	0.0977894
1110008P14Rik	0.736064	0.64353	0.74397	0.382365	0.455021	0.493243
1110049F12Rik	1.04068	0.853263	0.912292	0.633769	0.658871	0.71854
1190002A17Rik	0.426007	0.317272	0.517065	0.255283	0.23437	0.259136
1300002K09Rik	0.46889	0.620993	0.393861	0.322235	0.364243	0.352977
1600029O15Rik	0.531574	0.475588	0.214531	0.574867	0.508931	0.587898
1700008F21Rik	0.380086	0.38475	0.536728	0.626771	0.549929	0.532406
1700008I05Rik	0.261303	0.181037	0.356435	0.380582	0.530607	0.524771
1700010I14Rik	0.444433	0.440331	0.60403	0.377093	0.358704	0.354427
1700013B16Rik	0.477215	0.506231	0.585014	0.686902	0.59259	0.755834
1700020C11Rik	1.51228	1.42066	1.39069	1.4015	1.2578	1.22494
1700021F07Rik	0.364468	0.391602	0.293864	0.332907	0.00998277	0.348409
1700026L06Rik	0.476653	0.31881	0.533129	0.21097	0.151886	0.197691
1700045I19Rik	0.433373	0.438364	0.329916	0.0672189	0.0644527	0.115499
1700084E18Rik	0.340383	0.326813	0.391325	0.126806	-0.035182	0.219756
1700093K21Rik	0.710376	0.735001	0.719146	0.559577	0.5921	0.633688
1700094D03Rik	0.0317454	0.01471	0.081637	0.411295	0.233273	0.348269
1700108M19Rik	0.401868	0.420932	0.508502	0.631633	0.565158	0.548011
1700109F18Rik	-0.0187352	-0.0143048	0.150382	0.274274	0.313892	0.219359
1700113H08Rik	1.28364	1.26107	1.17046	1.03238	0.990151	1.00008
1700120K04Rik	1.02155	0.929364	1.02696	1.23106	1.27427	1.31129
2010001M09Rik	1.09135	0.999349	0.946441	0.7674	0.890012	0.655124
2010107H07Rik	1.04723	1.06447	0.955272	0.716126	1.03285	0.875712
2010320M18Rik	0.402147	0.531097	0.402711	0.357165	0.326551	0.270545
2015-03-06	1.13427	1.26935	1.18535	0.899943	1.02881	1.00603
2210018M11Rik	1.05346	1.11503	1.06276	0.853317	0.871828	0.75229
2210021J22Rik	0.982762	0.888006	0.826318	0.980927	0.884003	1.04432
2310016M24Rik	1.01092	0.916047	0.941015	0.625728	0.75934	0.769727
2310030G06Rik	0.122699	0.213445	0.259081	0.439797	0.417858	0.32691
2310061C15Rik	1.34955	1.48963	1.24494	1.29381	1.21638	1.22793
2410012M07Rik	0.279722	0.1895	0.27853	0.297883	0.434973	0.55659
2410137M14Rik	1.62684	1.64116	1.74362	1.67507	1.44228	1.60667
2610024G14Rik	0.73956	0.846122	0.612805	0.524027	0.581051	0.561357
2610109H07Rik	0.493142	0.505412	0.466502	0.418973	0.408224	0.389196
2810006K23Rik	0.621468	0.546826	0.366368	0.345123	0.396252	0.511118
2810030E01Rik	0.212773	0.0689709	-0.0355283	0.302664	0.192409	0.404907
2810405F15Rik	0.450594	0.633907	0.425704	0.213764	0.310884	0.348577
2900010J23Rik	1.12227	1.06874	0.905509	1.0448	1.0932	1.12116
2900010M23Rik	1.16028	1.1765	1.09206	0.916434	0.989822	1.00363
2900053A13Rik	-0.0221153	-0.045326	-0.133054	0.211414	0.0899001	0.149589
3200002M19Rik	-0.0474756	-0.129202	-0.269693	0.0453198	0.142948	0.191089
3830408C21Rik	0.446395	0.51414	0.39392	0.282927	0.216477	0.216067
4632434I11Rik	0.570447	0.406664	0.416208	0.711597	0.776943	0.86824
4921517L17Rik	1.36826	1.36009	1.30476	1.01275	1.13404	1.08741
4930426L09Rik	0.679553	0.794581	0.784833	0.667424	0.377334	0.620125
4930435E12Rik	0.469559	0.438156	0.55076	0.759297	0.647353	0.615229
4930449I24Rik	0.478567	0.505171	0.780609	0.73256	0.688926	0.63216
4930503L19Rik	0.752191	0.621046	0.581483	0.776205	0.738414	0.947924
4930504O13Rik	0.636482	0.721646	0.803784	0.919461	0.948833	0.994591
4930513N10Rik	0.179236	0.114455	0.15146	0.369532	0.269133	0.34504
4930528F23Rik	0.814207	0.771591	0.774087	0.621927	0.670974	0.637914
4930534B04Rik	0.54853	0.618637	0.644459	0.434732	0.431269	0.470061
4930555I21Rik	0.458249	0.44777	0.427587	0.517348	0.580679	0.59956
4932416H05Rik	1.9881	2.0241	1.97934	1.78117	1.80162	1.94991
4933409K07Rik	0.0872687	-0.0744016	-0.0981914	0.315675	0.274568	0.236237
4933421O10Rik	0.533098	0.690074	0.598184	0.280062	0.361468	0.238262
4933439C10Rik	0.656374	0.732824	0.380897	0.208684	0.590868	0.462554
5330437I02Rik	0.797168	0.625204	0.751461	0.607335	0.688323	0.47783
6030498E09Rik	1.15599	1.34073	1.14036	0.866692	0.893925	0.899418
8430429K09Rik	1.09949	1.06	1.03192	0.854313	0.766937	0.811095
9130017N09Rik	0.468418	0.575479	0.640961	0.494044	0.428542	0.482356
9130230L23Rik	0.63096	0.563558	0.581369	0.382471	0.523999	0.475085
9430083A17Rik	0.685053	0.569431	0.160779	0.211976	0.451498	0.281753
9530059O14Rik	1.47949	1.48502	1.42051	1.3404	1.37204	1.33014
A4galt	0.25378	0.274789	0.164544	0.430614	0.383243	0.343389
A730018C14Rik	0.0138202	-0.139633	-0.114582	-0.640101	-0.529814	-0.671242
A730069N07Rik	0.468966	0.376976	0.453458	0.369875	0.280691	0.180426
AI314976	1.30542	0.974241	0.816728	0.92931	0.945897	1.06139
AI597468	0.354538	0.232061	0.122917	0.0126984	0.0820797	0.0843397
Aacs	0.778436	0.98006	1.00082	1.1727	1.06872	1.14244
Aasdh	0.893355	0.880026	0.830123	0.659018	0.757892	0.63908
Abca7	0.55822	0.653355	0.68792	0.380777	0.41012	0.460282
Abcg1	1.06799	1.15636	1.17573	0.749651	0.942648	0.915712
Abhd3	0.777446	0.693986	0.626417	0.602096	0.560898	0.532329
Abhd5	0.985772	1.23145	1.00725	0.53149	0.73441	0.645066
Ablim2	0.868771	0.763867	0.719536	0.544267	0.635918	0.559755
Abo	0.250636	0.352587	0.356948	0.243389	0.200645	0.294627
Acadm	0.723281	0.850294	0.778902	0.598805	0.541922	0.566758
Acap2	1.10701	1.18829	1.06931	0.772754	1.01387	0.88134
Acap3	1.34895	1.44382	1.40487	1.34405	1.17008	1.47963
Acat3	0.759435	0.894402	0.744785	0.678238	0.698737	0.680376
Acsl3	1.49828	1.76737	1.65566	1.50151	1.62586	1.44028
Acsm3	0.623796	0.596108	0.642624	0.349801	0.338868	0.334907
Actn4	0.818906	0.858906	0.607324	0.631809	0.59863	0.555049
Adam33	1.70542	1.3682	1.97645	1.88183	1.73356	1.88731
Adam5	0.11332	0.314164	0.333134	0.385017	0.40544	0.377407
Adamts5	1.10557	1.12729	1.15926	0.958093	1.05486	1.04993
Adck4	0.301839	0.214734	0.243565	0.583761	0.666982	0.570944
Adcy6	0.299599	0.412726	0.474433	0.632173	0.528294	0.600502
Add1	0.607883	0.745435	0.538785	0.343763	0.408396	0.325791
Adrb1	1.54404	1.63473	1.59375	1.34743	1.35879	1.47432
Aff3	0.13892	0.134729	0.162074	0.253881	0.329777	0.393506
Agpat5	1.49727	1.47473	1.19834	1.05166	1.24163	1.06818
Ahcy	0.455727	0.562756	0.511076	0.339321	0.392715	0.365932
Ak1	0.638977	0.578635	0.515754	0.851643	0.796472	0.65508
Akr1d1	0.249642	0.354041	0.303318	0.544823	0.465845	0.731254
Aldh18a1	1.01754	0.859072	0.8965	0.678861	0.761936	0.680659
Aldh3a2	0.49649	0.445467	0.523581	0.667908	0.812256	0.692045
Als2cl	0.999863	1.17191	1.10553	0.77078	0.92975	0.830197
Alx3	0.941843	1.04878	0.972757	0.939182	0.839369	0.826163
Amdhd2	0.692613	0.659361	0.604202	0.999538	0.830691	0.919393
Amigo2	1.44238	1.49473	1.32866	1.25913	1.42884	1.35429
Anapc16	1.00604	1.07314	0.991143	1.23466	1.31864	1.14636
Ankfn1	0.198581	0.0421031	0.122873	0.360505	0.282015	0.305543
Ankmy2	0.995208	0.884447	0.884774	0.655732	0.82253	0.824855
Ankzf1	1.30048	1.07836	0.967088	1.39629	1.49406	1.39571
Ano10	0.50944	0.52372	0.387693	0.409397	0.317484	0.268793
Anxa11	0.771827	0.838664	0.752053	1.01033	1.03457	1.0655
Ap1g2	0.24927	0.173958	0.0669738	0.34231	0.454547	0.366407
Ap2m1	0.715595	0.792606	0.799392	1.07648	0.988679	1.07201
Ap3s1	1.20082	1.23404	1.13993	1.46282	1.21599	1.40916
Apoa2	1.35202	1.49402	1.54397	1.73137	1.72472	1.54386
Appl1	0.548238	0.390862	0.45418	0.327156	0.346159	0.371949
Aqr	0.312115	0.463235	0.408211	0.525654	0.469474	0.522202
Arfgap1	0.39757	0.429739	0.437655	0.695992	0.804785	0.81251
Arfgap2	0.577839	0.45961	0.424098	0.734153	0.66803	0.706684
Arfrp1	0.589248	0.533006	0.506428	0.494203	0.51649	0.430497
Arhgap19	0.405395	0.340358	0.292144	0.219976	0.213231	0.186446
Arhgap42	0.591275	0.539909	0.368445	0.141993	0.340587	0.301479
Arhgef3	0.393003	0.459262	0.422348	0.676107	0.714018	0.758101
Arid3a	0.763091	0.740345	0.429445	0.42033	0.447213	0.376687
Arid4b	0.756613	0.767702	0.665174	0.496704	0.397026	0.47617
Arih1	0.569788	0.595614	0.532	0.40356	0.44561	0.547423
Arl16	0.833682	0.741084	0.890498	0.696159	0.693716	0.679104
Arrdc2	1.07763	1.19324	1.11989	0.890534	1.06425	1.18429
Ascc1	0.915848	0.911857	0.843187	1.14267	1.19471	1.07436
Aspdh	0.410365	0.459445	0.306212	0.623599	0.534471	0.640072
Asph	0.240555	0.282431	0.433968	0.110579	0.195241	-0.0454852
Aspscr1	1.68503	1.67958	1.67364	2.10602	1.67236	1.93764
Asxl3	0.361581	0.339276	0.238887	0.539388	0.427868	0.393402
Atad5	0.426824	0.489879	0.405985	0.357335	0.208304	0.177024
Atf5	-0.429591	-0.581446	-0.794225	-0.380208	-0.326135	-0.250808
Atg12	0.994079	0.944696	0.851098	1.16684	1.03305	1.09874
Atg9a	0.91158	0.80885	0.820924	1.14633	1.11432	1.10681
Atp5e	0.751205	0.783108	0.695875	0.499173	0.626006	0.488071
Atp5o	0.878507	0.83725	0.766211	0.584456	0.715679	0.555366
Atrnl1	1.07722	1.18846	0.999153	0.880233	0.880777	0.793149
Avpi1	0.24034	0.260277	0.264296	0.0460519	0.16357	0.0632983
B230206H07Rik	1.17842	1.07582	1.11355	1.37584	1.10297	1.18238
B3gnt1	0.524198	0.444801	0.380298	0.286741	0.289184	0.270669
B4galnt4	0.93574	1.00173	0.876586	0.757012	0.721258	0.803939
BC005537	0.284731	0.331893	0.137363	-0.0512371	0.190891	0.110957
BC016495	0.524282	0.558469	0.520272	0.628182	0.697085	0.64652
BC018507	0.359598	0.437421	0.520234	0.273015	0.27017	0.313439
BC027231	0.725913	0.863801	1.19495	1.14375	1.03483	1.21994
BC029214	0.826196	0.862827	0.875906	0.945153	1.01581	0.964268
BC048644	0.858377	0.953215	0.762733	0.669381	0.708368	0.634582
BC053749	1.32357	1.21683	0.981319	0.875091	0.989996	0.822423
Bad	0.553828	0.476119	0.476798	0.344897	0.309588	0.442542
Bai1	0.596643	0.689226	0.825934	0.562289	0.538293	0.694486
Bai3	1.00704	1.11678	1.04049	1.06873	0.904219	0.987845
Baiap3	0.928449	0.815926	0.777822	0.622647	0.618405	0.669143
Bbs1	0.98443	0.915426	1.30452	0.887825	0.843193	0.94931
Bcl6b	0.402206	0.437355	0.275709	-0.483891	0.209654	0.418925
Bclaf1	0.677803	0.905664	0.748365	0.698708	0.683118	0.650395
Bcs1l	0.445994	0.524518	0.4714	0.412758	0.412655	0.373019
Bdp1	-0.0584912	-0.053406	-0.11508	0.0877996	0.146695	0.0983043
Bfsp1	0.660839	0.731256	0.701006	0.520164	0.333748	0.413708
Bicd1	1.24542	1.50154	1.42677	1.23721	1.30593	1.29733
Bik	1.62428	1.38653	1.4062	1.14915	1.22883	1.15536
Bloc1s1	0.975031	0.590881	0.671588	0.918299	0.92229	0.825573
Bmpr2	1.53556	1.34466	1.31625	1.12444	1.18084	1.15046
Boll	0.657689	0.575957	0.439884	0.412723	0.231017	0.210074
Bphl	0.254796	0.28175	0.254589	0.125534	0.0339647	0.05384
Bpil3	1.58349	1.80383	1.77419	1.60907	1.77846	1.51643
Brpf3	1.02355	1.11367	1.04078	1.02323	0.974568	0.914022
Bscl2	0.618877	0.410574	0.339911	0.626459	0.85267	0.90004
Btbd2	0.573463	0.599932	0.607535	0.853295	1.07721	0.900262
Btbd9	2.27782	2.03397	1.93016	1.90586	1.98123	1.93285
Btn3a3	0.51155	0.334429	0.481642	0.508778	0.600378	0.6089
Btnl6	0.684956	0.802856	0.796452	0.932523	1.19124	1.10123
Bzrap1	0.38334	0.425143	0.339303	0.238132	0.224695	0.217759
C030039L03Rik	0.487209	0.660457	0.357203	0.274537	0.279013	0.264577
C130050O18Rik	0.852701	0.774087	0.717739	1.06432	1.00651	1.00378
C1qtnf9	1.07959	0.992743	0.877675	0.57259	0.739553	0.673539
C230052I12Rik	0.929306	0.913724	0.818455	0.651752	0.54035	0.662627
C6	0.11021	0.368677	0.498433	0.622428	0.556074	0.469919
C630043F03Rik	0.803016	0.707358	0.699148	0.465085	0.491715	0.562435
Cabp7	0.765329	0.813641	0.806173	0.613463	0.75957	0.676639
Cacna1c	0.810721	0.580951	0.585465	0.452049	0.550588	0.4957
Cacng2	0.676705	0.87759	0.722612	0.468374	0.462524	0.457378
Cacng5	0.106694	0.120872	0.00274596	0.586687	0.504109	0.613163
Calcb	0.508188	0.559912	0.536271	0.518014	0.328792	0.451343
Calcoco1	-0.0341568	-0.0671724	-0.050149	0.0874321	0.0883067	0.0860031
Calcr	0.923498	0.824057	0.835798	0.825638	0.806388	0.775801
Calr	1.18623	1.23733	0.967444	1.07529	0.974215	0.894331
Camk2b	1.02843	1.22316	1.19433	0.65993	0.772162	0.620421
Caml	0.719993	0.69645	0.704491	0.58441	0.464185	0.558613
Capn12	1.11106	1.15958	0.888769	0.636039	0.665405	0.755694
Capn6	0.249001	0.150479	0.187202	0.0696046	-0.0135939	-0.0684084
Car10	1.02626	0.997457	0.857929	0.824175	0.84581	0.760411
Car3	0.403243	0.431329	0.174242	0.00503074	0.013255	0.0896917
Carm1	1.46143	1.36313	1.51225	1.48416	1.5192	1.53188
Cbfa2t3	0.625221	0.727283	0.550809	0.449372	0.556873	0.611774
Cbln3	0.585166	0.66732	0.573735	0.764776	0.719587	0.7974
Cbr3	0.569054	0.420834	0.332352	0.226232	0.323917	0.244306
Cbx4	0.506351	0.530339	0.467788	0.220058	0.290238	0.278837
Cc2d2a	0.0839665	0.1307	0.250085	0.400445	0.338329	0.348512
Ccdc110	0.965193	0.687586	0.823347	0.618505	0.558501	0.765446
Ccdc123	0.929306	0.913724	0.818455	0.651752	0.54035	0.662627
Ccdc148	0.86768	0.928619	0.963346	1.09228	1.01598	1.04931
Ccdc51	0.214605	0.139279	0.283735	0.425807	0.390439	0.484033
Ccdc7	0.405597	0.496549	0.613094	0.847647	0.716049	0.572679
Ccdc72	0.849414	0.863377	0.957082	1.04791	1.02392	1.1874
Ccl8	1.04933	1.0928	1.07172	0.765215	0.883283	0.754023
Ccne2	1.28442	1.22178	1.20935	1.07147	0.896853	1.03412
Ccnf	1.43642	1.39085	1.33537	0.861274	1.09967	1.02259
Ccno	0.49013	0.627105	0.541985	0.149131	0.236427	0.0814529
Cd151	0.69112	0.766508	0.849424	0.731461	0.687589	0.651937
Cd164	0.62084	0.540808	0.364866	0.285634	0.295411	0.31372
Cd81	1.58787	1.60569	1.60029	1.50188	1.33029	1.45823
Cdc14b	0.628531	0.832733	0.740846	0.594344	0.696951	0.720999
Cdh16	0.7383	0.883505	0.824495	0.927439	0.992343	1.01909
Cdk1	0.514827	0.682734	0.549366	0.404127	0.461942	0.236505
Cdk11b	0.684547	0.716215	0.744649	0.538525	0.545338	0.794211
Cdk18	0.894352	0.850501	0.675751	1.04076	0.926449	0.997719
Cdk5r2	0.570516	0.652845	0.548557	0.199335	0.403702	0.389677
Cdk5rap2	0.0156938	0.0484336	0.0406646	0.233038	0.216923	0.132791
Cdkn2aip	0.34307	0.244851	-0.0906638	-0.255575	0.12363	0.037761
Cdon	0.373677	0.37397	0.588679	0.328643	0.317448	0.218122
Cdr2l	0.236228	0.0677338	0.242472	0.510604	0.404043	0.299554
Ceacam10	0.208683	0.318504	0.40308	0.522485	0.606121	0.538076
Cebpb	0.654199	0.713067	0.693595	0.932436	1.0523	0.95209
Cenpc1	0.328288	0.370345	0.317222	0.0802022	0.0805133	0.0929515
Cenpn	1.34955	1.48963	1.24494	1.29381	1.21638	1.22793
Cenpt	1.52436	1.40807	1.4492	1.24854	1.27366	1.27777
Cep57	0.820217	0.91049	0.769183	0.667342	0.769569	0.651734
Ces2e	0.400824	0.310984	0.262147	0.505627	0.441496	0.624341
Cetn2	0.878716	0.65785	0.958726	0.960284	1.0609	1.25061
Cfi	0.867753	1.16509	1.0428	0.925624	0.880292	0.899713
Chchd3	0.272693	0.199592	0.18876	0.333517	0.473106	0.335357
Chchd4	0.96626	0.817851	0.571134	0.470401	0.46012	0.507496
Chdh	-0.120128	-0.218765	-0.328637	-0.41941	-0.400155	-0.324059
Chrna10	0.427844	0.516107	0.44917	0.577924	0.525408	0.599589
Chrnb1	0.595109	0.45237	0.263554	0.27065	0.306645	0.349654
Chst11	0.802171	0.78499	0.844956	0.565951	0.638037	0.511415
Chst13	1.0405	0.87016	0.969609	0.74599	0.947046	0.812011
Ciapin1	0.644459	0.650194	0.683162	0.482076	0.430472	0.604375
Cklf	0.467128	0.288939	0.410711	0.765051	0.692254	0.630858
Clasp1	0.56346	0.475968	0.364888	0.309511	0.28424	0.219762
Clasp2	0.255655	0.563654	0.33166	0.497023	0.798934	0.64557
Clca1	0.0626045	0.182194	0.337656	0.169785	0.401061	0.393274
Cldn20	0.210363	0.162856	0.351425	-0.0546336	0.127645	0.056217
Clic4	0.47083	0.468039	0.275777	0.0507368	0.298283	0.0423445
Cln3	1.05928	1.06859	1.03033	0.792079	0.99612	0.829628
Clpp	0.511271	0.331674	0.191811	0.486201	0.471264	0.523784
Cmpk1	1.35644	1.32485	1.15188	0.997584	1.0768	1.08521
Cnnm1	0.719751	0.785665	0.444732	0.568851	0.504139	0.277285
Cnnm4	0.0818714	0.0796674	0.129173	-0.259493	-0.270995	-0.136248
Cntln	0.781399	0.655163	0.579986	0.46704	0.319211	0.463632
Cntn4	-0.196211	-0.0999494	-0.0253221	0.116921	0.113048	0.0894293
Cobll1	0.569601	0.653758	0.544686	0.593739	0.30974	0.422713
Cog8	1.99439	2.00452	1.88002	1.97938	1.8324	1.88669
Col9a3	0.367473	0.302821	0.438577	0.512128	0.527705	0.340029
Coq9	0.695425	0.595767	0.524659	0.473284	0.399365	0.336131
Coro2a	0.454609	0.579768	0.765293	0.466465	0.446617	0.242702
Cplx2	0.605569	0.509606	0.420694	0.209615	0.193096	0.209847
Creb3	0.431763	0.501261	0.120794	0.0601846	0.0641443	0.0103484
Creld1	1.25731	1.09511	1.0627	1.22533	1.30395	1.21984
Crhr1	0.319066	0.357642	0.283664	0.109981	0.104109	0.102869
Crkl	1.15571	1.26475	0.986328	0.966242	0.925511	1.04743
Cry1	0.541091	0.45776	0.474932	0.165076	0.220212	0.212757
Crygb	1.0121	1.135	1.09073	1.36228	1.39531	1.22875
Cryzl1	0.834251	0.735451	0.672411	0.46091	0.713114	0.553326
Csnk1a1	0.457921	0.513818	0.397889	0.593016	0.613849	0.616886
Ctf1	0.671236	0.565394	0.411208	0.681781	0.611057	0.706141
Ctps2	0.600221	0.494532	0.473621	0.80594	0.690449	0.799187
Ctsf	0.296634	0.353157	0.21784	-0.0111958	0.0668387	0.21847
Cttnbp2nl	0.504598	0.386815	0.397816	0.027602	-0.0624698	0.0990032
Cuedc1	0.0766055	0.0686886	0.180214	0.24497	0.355031	0.36395
Cxcr3	1.12561	1.08826	1.34852	1.03597	1.04791	1.11231
Cyb561d2	1.26937	1.23486	1.25439	1.05335	1.06609	1.11808
Cyc1	0.0466564	-0.0469198	0.0387669	0.189294	0.111843	0.113384
Cyp21a1	0.741904	0.774802	0.681429	0.995489	0.931745	0.975592
Cyp26b1	0.693672	0.807478	0.779713	0.911205	0.79121	0.946547
Cyp2d34	1.26162	1.14137	1.35606	1.52596	1.22899	1.33102
Cyp2j11-ps	0.808679	0.930632	0.994122	1.0233	0.959934	1.04655
Cyp2w1	0.862487	1.0579	0.844402	0.845308	0.941719	0.839372
Cyp4f14	0.4306	0.458918	0.428844	0.533723	0.53733	0.552039
Cyp4f39	-0.229178	-0.301844	-0.408108	0.0036455	-0.0319754	0.0319238
D030025P21Rik	0.877076	0.876465	0.626738	0.578989	0.733561	0.819354
D0H4S114	0.275865	0.299635	0.200912	0.0926426	0.0704448	0.15183
D14Ertd449e	-0.101067	-0.0320294	-0.00475108	0.20626	0.231388	0.283187
D2hgdh	1.0041	0.920246	0.837083	1.30603	1.29641	1.44928
D3Bwg0562e	0.453255	0.464522	0.413637	0.6032	0.84243	0.876241
D6Ertd474e	0.742902	0.652621	1.05159	0.74887	0.659517	0.555405
D830031N03Rik	1.05321	0.981726	0.899732	0.822569	0.824802	0.83165
Dcdc2b	0.330224	0.399227	0.39653	0.36319	0.752277	0.43221
Dcun1d2	1.21857	1.22058	1.10498	1.01461	1.15419	1.22575
Dda1	1.35658	1.37856	1.16635	1.16757	1.23512	1.15532
Ddi1	0.33832	0.491637	0.289953	0.234688	0.0782328	0.156823
Ddn	0.688137	0.681829	0.597434	0.77275	0.688612	0.844557
Ddo	0.367768	0.343635	0.223955	0.366345	0.159973	0.263456
Ddt	1.45801	1.60009	1.1887	1.13944	1.20342	0.999009
Ddx17	0.731497	0.857738	0.73209	0.544399	0.728688	0.704798
Decr1	0.406786	0.339241	0.342139	0.214831	0.181369	0.296433
Defb42	0.462707	0.46396	0.260165	0.225636	0.141361	0.161634
Derl2	0.667187	0.804016	0.728088	0.623959	0.584979	0.427775
Dgkk	1.90508	1.72475	1.71775	1.37554	1.43991	1.28802
Dgkz	0.577425	0.524159	0.434814	0.910309	0.720405	0.763961
Dhrs7c	0.163576	0.0866984	0.148089	0.487245	0.410902	0.415533
Dhx34	-0.361307	-0.38273	-0.530295	-0.229659	-0.249781	-0.108957
Dkc1	0.243044	0.0804403	0.0706672	-0.450407	0.103446	0.0605346
Dkk2	0.560767	0.385278	0.0839075	-0.00271361	0.282988	0.132666
Dkk3	0.80448	0.877387	0.649001	0.738973	0.592711	0.657435
Dlg3	0.528671	0.569624	0.560041	0.21176	0.251409	0.341078
Dlk2	0.606506	0.478935	0.450224	0.645043	0.680363	0.73442
Dmrta2	0.751171	0.642506	0.655486	0.588611	0.354132	0.378734
Dmrtb1	0.312143	0.378834	0.284671	0.0713315	0.000406032	-0.0199074
Dmxl1	1.28391	1.42326	1.16919	1.08076	1.23836	1.12723
Dnahc11	0.814268	0.788707	0.805624	0.553769	0.66352	0.715719
Dnajb8	1.15446	1.09794	1.07499	1.34197	1.14182	1.17591
Dnajc16	1.04523	1.04403	1.03156	0.579019	0.739752	0.721057
Dnajc4	1.4135	1.32684	1.26069	1.30988	1.23297	1.29112
Dnajc6	2.09149	2.29926	2.33876	2.05918	1.92314	1.99912
Dnd1	1.31386	1.3373	1.31028	1.34418	1.49778	1.36273
Dnmt3b	0.508168	0.605137	0.463475	0.507132	0.502004	0.365089
Dock11	0.392595	0.375482	0.312069	0.57336	0.518653	0.593207
Dock9	0.578464	0.483117	0.615091	0.393862	0.445078	0.394414
Dok6	0.882552	0.863867	0.831155	0.82633	0.570769	0.666472
Dpep2	0.314356	0.320023	0.444908	0.556781	0.553887	0.59304
Dpm2	0.298421	0.337517	0.371624	0.367127	0.54179	0.489451
Dpysl2	1.25448	1.32325	1.25508	1.05036	0.98297	1.16503
Dse	0.969098	1.09174	1.0131	0.888009	0.983989	0.844688
Dsp	1.06015	0.906682	0.861689	0.230649	0.601813	0.701362
Dzip1l	0.682345	0.666358	0.583323	0.891053	0.79338	0.904332
E130203B14Rik	1.14105	1.16074	1.25207	0.962024	0.769448	0.98826
E2f6	0.65958	0.601115	0.37842	0.114216	0.229647	0.11291
E4f1	2.02899	1.76921	1.91916	1.49612	1.73621	1.50111
Ear5	0.830654	0.864997	0.790856	0.987435	1.04839	1.0265
Edc3	0.34772	0.393189	0.199014	0.133102	0.0973959	0.186228
Eef1b2	0.688879	0.613434	0.382053	0.138596	0.356793	0.233445
Efna5	1.05363	1.08414	0.98828	0.916483	0.945895	0.921352
Egln3	0.339483	0.441328	0.218378	-0.0332758	0.071687	0.0636516
Egr1	0.411805	0.406889	0.152267	0.314311	0.350739	0.126897
Eif1b	0.565303	0.599501	0.545881	0.347673	0.449329	0.426552
Eif3f	1.10113	1.19694	0.939344	1.10625	1.26958	1.37157
Eif4e	1.04069	1.07823	1.02981	0.743781	0.920479	0.656994
Elf1	0.480679	0.519853	0.374892	0.161413	0.324727	0.341736
Eme2	1.25618	1.27429	1.25156	1.02796	1.04599	1.01654
Emid1	1.21315	1.24772	1.45957	1.26469	1.04756	1.25722
Emilin3	0.913672	1.12017	0.835654	0.612913	0.768799	0.539755
Eml5	1.2202	1.0792	1.00876	0.936489	0.985599	1.01927
Enho	0.88032	0.945358	0.943527	1.11814	0.989637	1.05792
Enpp6	-0.123263	-0.107475	-0.122467	0.0961947	0.100331	-0.00531352
Entpd7	0.188967	0.214289	0.17664	0.45698	0.319733	0.354974
Epb4.1l4a	0.791858	0.832518	0.925717	1.22067	0.976412	1.01504
Ephx4	0.316825	0.511797	0.324202	0.0975636	0.210298	0.245464
Erbb2ip	0.648442	0.74562	0.634152	0.303205	0.478566	0.485217
Ergic1	0.773623	0.811333	0.720802	1.01231	1.09365	0.972881
Espnl	1.22349	1.09046	1.15571	1.04897	1.14627	1.03596
Esr2	0.583838	0.723321	0.656338	0.376232	0.429279	0.472725
Etfb	0.843095	0.876071	0.823926	1.0907	1.00156	0.982931
Etv4	0.526285	0.737825	0.674685	0.46391	0.504906	0.527534
Evi5l	0.961025	0.977921	0.930919	0.809233	0.861497	0.833065
Evl	0.849946	0.942824	0.895914	0.700343	0.576857	0.80913
Extl1	0.372762	0.303492	0.504905	0.762752	0.717664	0.797605
Eya4	0.487581	0.542701	0.518468	0.502737	0.379241	0.40845
Ezh2	0.519138	0.436979	0.473355	0.248618	0.332384	0.352054
Fa2h	0.502593	0.55958	0.548434	0.374528	0.270237	0.347448
Fabp1	0.646216	0.662891	0.858399	1.10149	0.8102	0.860561
Fabp4	0.805302	0.960905	0.934807	0.590476	0.634056	0.686693
Fadd	1.05462	0.806915	0.849446	0.551086	0.678407	0.528232
Fam100b	0.988387	1.03021	0.935409	1.13949	1.139	1.15275
Fam113b	0.620278	0.41675	0.51095	0.383819	0.400515	0.426016
Fam134c	0.665245	0.681782	0.512403	0.750715	0.783946	0.76943
Fam135a	0.982679	0.984833	0.946935	0.768506	0.898432	0.909811
Fam160b2	0.642316	0.508355	0.51081	0.627312	0.813188	0.659122
Fam170a	0.224926	0.213441	0.480641	0.550015	0.624675	0.594039
Fam19a2	0.526448	0.523961	0.388606	0.537993	0.584359	0.447769
Fam40b	1.28973	1.29758	1.1004	0.820324	0.828318	0.701815
Fam64a	0.204298	0.0164873	0.0715537	0.325512	0.162446	0.355378
Fam76b	0.820217	0.91049	0.769183	0.667342	0.769569	0.651734
Fam82b	1.20854	1.21604	1.22945	1.09085	1.12355	1.15191
Fam83g	1.16765	1.08908	0.996906	0.963581	0.983766	1.04666
Fastkd5	0.907055	0.749171	0.433331	0.306645	0.421654	0.467316
Fbll1	0.557189	0.487665	0.469943	0.646313	0.647864	0.605853
Fbn1	1.05409	1.16134	1.32391	1.0756	0.994618	1.05445
Fbxl19	0.910419	0.965288	0.835766	0.639495	0.791359	0.672778
Fbxo21	0.673738	0.757568	0.781063	0.545602	0.430849	0.512915
Fbxo47	0.396903	0.51036	0.424921	0.138391	0.24405	0.122554
Fcrla	0.19042	0.217698	0.368568	0.447135	0.478431	0.540978
Fermt1	0.644487	0.898892	0.949334	0.991759	0.979725	0.974882
Fetub	0.609934	0.652482	0.479246	0.462098	0.380529	0.336034
Fgf16	0.504508	0.504862	0.610042	0.366313	0.342877	0.376308
Fhl4	0.515597	0.552811	0.472676	0.274397	0.321432	0.335658
Fmo5	0.400962	0.374878	0.246945	0.0213683	0.166532	0.14885
Fn3krp	0.190606	0.21875	0.0260633	0.468344	0.421771	0.28552
Fndc3b	0.489788	0.493322	0.357968	0.26963	0.399118	0.33494
Fosl2	0.633366	0.565712	0.575479	0.556012	0.487729	0.489462
Foxl2	0.703255	0.786056	0.547795	0.436349	0.41088	0.418092
Foxl2os	0.703533	0.804272	0.532392	0.433262	0.422216	0.415748
Fscn2	1.17641	1.25937	1.35842	0.930183	0.776815	1.0223
Fscn3	0.938939	0.878466	0.87842	1.0207	1.04675	1.10936
Fstl4	1.00505	0.908572	0.828904	0.560337	0.714103	0.671001
Fut10	0.463222	0.481204	0.408491	0.36626	0.299219	0.142523
Fut11	0.176715	0.0809897	0.115752	0.452229	0.337994	0.368078
Fxyd7	1.09688	1.21062	1.11883	0.98314	0.945402	0.955714
Gabarap	0.480035	0.588164	0.363756	0.575313	0.631643	0.633757
Gabra1	1.21427	1.1938	1.31145	1.34982	1.40723	1.36282
Galntl6	0.523219	0.70867	0.542196	0.667497	0.812692	0.708844
Gatc	0.145919	0.0379054	0.0904503	0.318381	0.255948	0.374325
Gba2	1.84064	1.89247	1.88244	1.65231	1.69307	1.67868
Gclm	0.665822	0.750781	0.618566	0.917962	0.682613	0.908329
Gdpd5	1.43358	1.17734	1.23756	1.21236	1.02661	1.25347
Ggps1	1.18003	1.21399	1.13876	0.944711	0.914563	0.935543
Gins4	0.989423	0.95094	0.938245	1.08147	1.08941	1.03659
Gja5	0.609424	0.697231	0.524608	0.327566	0.446413	0.31273
Gja8	0.316319	0.322056	0.388438	0.441961	0.541759	0.48337
Gjd3	0.737011	0.771161	0.818725	0.630043	0.58135	0.636406
Glb1	0.591968	0.669941	0.638615	0.428542	0.452368	0.51329
Glb1l	0.54268	0.634789	0.639658	0.282967	0.290732	0.344769
Gli1	1.26557	1.23639	1.25269	1.0179	1.07677	1.1916
Gls	0.499555	0.511321	0.446662	0.277741	0.181541	0.34125
Glt8d1	1.1352	1.18724	0.967809	0.948242	0.896334	0.849808
Gltp	1.13574	0.97802	0.948047	1.28727	1.27006	1.36486
Gm10638	0.868618	1.28028	0.958423	0.691557	0.606437	0.844235
Gm10639	-0.146981	0.0257857	0.119177	0.0927128	0.252643	0.225305
Gm10857	0.591586	0.723788	0.851269	0.923213	0.743365	0.929303
Gm13275	0.656097	0.780897	0.723019	0.875737	0.85364	0.882972
Gm13277	0.941814	1.1436	0.973457	1.27054	1.16841	1.19729
Gm13278	-1.10196	-1.0887	-1.2347	-1.08262	-1.02089	-0.931894
Gm13285	0.582507	0.593332	0.47963	0.947943	0.871573	0.785623
Gm13287	0.375508	0.461665	0.328283	0.719335	0.637676	0.734082
Gm13308	0.0458035	-0.183659	-0.0380821	0.275385	0.197866	0.309497
Gm13889	0.78493	0.862015	0.941878	0.721059	0.721341	0.660297
Gm14492	1.25665	1.19519	0.93155	0.88067	1.01833	0.857896
Gm1604b	0.379035	0.436615	0.377454	0.591235	0.717238	0.644151
Gm16515	1.02336	0.920426	0.933161	0.672723	0.934025	0.755752
Gm16532	-0.0368128	-0.0335524	-0.0812478	0.178642	0.175276	0.229671
Gm3230	0.434149	0.507019	0.281539	0.313232	0.198054	0.198764
Gm3336	0.360549	0.244858	0.350667	0.528211	0.487134	0.464631
Gm4769	-0.720363	-0.788203	-0.747512	-0.504994	-0.430883	-0.510418
Gm4871	0.269208	0.102099	0.167413	0.585335	0.43342	0.47774
Gm4971	1.04898	1.08967	1.14285	1.28945	1.26726	1.37702
Gm5072	0.466069	0.465674	0.512439	0.67263	0.8624	0.704142
Gm5126	0.658167	0.724479	0.504519	0.257623	0.409036	0.422098
Gm5166	0.254303	0.275348	0.329688	0.676213	0.618948	0.472001
Gm5464	1.27661	1.32976	1.11072	1.01677	0.866603	0.932777
Gm581	0.449707	0.490558	0.226323	0.70561	0.563789	0.703203
Gm628	0.539425	0.519297	0.587539	0.430967	0.436636	0.361701
Gm6583	1.05411	1.09398	1.02948	0.953175	0.728413	0.921195
Gm6772	1.21792	1.45679	1.14093	0.926305	1.0949	0.940448
Gm6890	0.557215	0.527526	0.504756	0.734978	0.606459	0.677427
Gm7104	-0.353652	-0.290568	-0.175506	0.0319531	-0.00169323	-0.0346682
Gm7187	0.392144	0.577811	0.444996	0.264836	0.370625	0.12347
Gm7367	0.988387	1.03021	0.935409	1.13949	1.139	1.15275
Gm9047	0.860216	0.662911	0.733484	0.925243	0.879183	0.938637
Gmppa	0.665692	0.502354	0.644342	0.606324	0.31793	0.370005
Gna11	0.105356	0.206506	0.0565083	-0.387997	-0.171756	-0.272278
Gng3	1.18586	0.852904	0.690387	1.1262	1.26656	1.59089
Gng4	0.862488	1.14634	0.959459	0.594799	0.795649	0.661378
Gng8	0.517351	0.587906	0.630595	0.843185	0.637739	0.642253
Golga2	1.12227	1.06874	0.905509	1.0448	1.0932	1.12116
Golga3	0.320222	0.35808	0.321837	0.484368	0.352458	0.425526
Gopc	-0.0116191	0.0927938	0.226783	0.320307	0.43153	0.563154
Gpatch2	1.36735	1.26503	1.19434	1.19106	1.07534	1.16476
Gpatch4	1.32135	1.36988	1.21323	1.34056	1.21346	1.12705
Gpc3	0.329389	0.445011	0.451743	0.876198	0.803003	0.737364
Gpld1	0.551763	0.573325	0.698344	0.819006	0.797292	0.783201
Gpr135	0.827845	0.894961	0.824106	0.527532	0.612308	0.423348
Gpr137	0.442	0.360473	0.368632	0.199285	0.204725	0.346735
Gpr151	0.951625	0.971501	1.11928	1.19332	1.11859	1.17761
Gpr34	0.676409	0.525633	0.868936	0.942452	0.994066	0.773426
Gpr37l1	0.768059	0.618631	0.593143	0.849391	0.954539	0.940443
Gpr68	0.6559	0.716964	0.936732	0.858569	1.01195	1.01583
Gpr83	0.329485	0.29158	0.164231	0.448022	0.359142	0.424411
Gpx5	-0.17532	-0.174155	-0.16953	0.165286	0.0394556	-0.00498054
Gramd1b	0.644536	0.55298	0.413569	0.295949	0.364941	0.590078
Grb14	1.01529	1.10925	0.771854	0.847359	0.970202	0.771945
Grem1	0.591312	0.634738	0.429597	0.178708	0.321436	0.27161
Grhl3	0.641314	0.521478	0.552867	0.89581	0.722494	0.785997
Grm1	-0.136662	-0.240997	-0.150048	0.138357	0.0941126	0.0514591
Grm4	0.807991	0.871758	0.766556	0.576828	0.713462	0.563054
Gsc2	0.612547	0.770669	0.58788	0.484874	0.573517	0.721656
Gstm2	0.178609	0.304301	0.241749	0.49643	0.417241	0.485849
Gstt2	0.976235	0.800499	0.695525	0.940274	1.07441	0.94872
Gzmm	0.568583	0.662632	0.672641	0.579501	0.564841	0.308561
H2-M11	0.519696	0.534453	0.599379	0.766117	0.788514	0.805579
Habp2	0.527016	0.548115	0.637196	0.84531	0.677446	0.638869
Haus3	0.558342	0.465235	0.377473	0.334072	0.391957	0.415124
Hcrtr1	0.889934	0.911843	0.644316	0.981215	1.10801	0.889404
Hdac10	0.981644	0.975989	0.940627	0.489642	0.568132	0.552999
Hdac7	-0.0412134	0.128919	0.15473	0.341365	0.206461	0.401983
Heatr5a	0.563853	0.611762	0.545319	0.382005	0.374321	0.458266
Heatr7a	0.329614	0.554865	0.450187	0.636842	0.570803	0.436873
Hells	1.08913	1.17598	0.976599	0.722938	1.09698	0.9596
Herc6	0.78408	0.657023	0.655125	0.530276	0.506473	0.425574
Hes7	0.598428	0.681983	0.543204	0.7682	0.698673	0.830226
Heyl	0.394392	0.154146	0.182034	0.276361	0.374333	0.273657
Hgs	1.11285	1.05063	1.13515	0.926426	0.973434	0.930705
Hic1	0.551343	0.716751	0.757959	0.518059	0.498564	0.538464
Hist1h2ag	1.47144	1.57759	1.36228	1.14949	1.28148	1.08247
Hist1h2ak	1.90774	1.94553	1.93324	1.81055	1.78619	1.73859
Hist1h2bj	1.27218	1.33945	1.16945	0.978221	0.911084	0.883391
Hist1h2bm	1.55408	1.67896	1.53797	1.1782	1.28363	1.19558
Hist1h2bn	1.90774	1.94553	1.93324	1.81055	1.78619	1.73859
Hist1h4a	1.37995	1.39865	1.22567	1.05987	1.09902	0.997107
Hist1h4i	1.13282	1.17116	1.02168	0.899325	0.694754	0.759752
Hmx2	0.442424	0.196247	0.382121	-0.0360302	0.0826244	-0.110333
Hn1	0.754927	0.835479	0.76179	1.00261	1.07695	0.941025
Hoxa10	0.776915	0.689354	0.640107	0.480833	0.683012	0.462095
Hoxa2	0.496697	0.478178	0.177175	0.769219	0.775285	0.79069
Hoxd10	0.406428	0.163336	0.0831505	0.486195	0.598267	0.4954
Hs3st5	0.665288	0.730449	0.697877	0.81743	0.713874	0.734286
Hs3st6	0.469927	0.585907	0.538047	0.192551	0.23516	0.238698
Hsd17b1	0.983746	0.860361	0.897911	0.689358	0.707018	0.644689
Hsd17b4	0.421762	0.405945	0.528393	0.885495	0.72429	0.822885
Hsd3b3	0.276643	0.217689	0.41968	0.592954	0.529987	0.396391
Hsh2d	0.409589	0.289706	0.258373	0.427583	0.38881	0.490407
Hspa13	0.670192	0.63042	0.733582	0.519387	0.494806	0.63714
Hspb6	1.32357	1.21683	0.981319	0.875091	0.989996	0.822423
Hsph1	0.633087	0.585599	0.508977	0.323329	0.428029	0.410803
Htr6	1.3083	1.4353	1.4009	1.65623	1.48254	1.51703
Htra3	0.716499	0.747946	0.737137	0.552899	0.426881	0.54283
Id2	0.307267	0.397067	0.343635	0.340305	0.218606	0.22746
Ier3ip1	0.47295	0.286812	0.358182	0.585877	0.711941	0.622354
Ifrd1	1.32839	1.32716	1.18917	1.04969	1.05313	1.1054
Igf1r	0.833146	0.92293	0.792252	0.61489	0.683195	0.733419
Ihh	0.929	0.870543	0.884539	0.983342	1.03785	1.09211
Il17rb	0.303883	0.42904	0.253176	0.255845	0.0876221	0.275341
Il17re	0.19308	0.240303	0.370863	0.394453	0.286041	0.43314
Il1b	0.57142	0.423058	0.642561	0.266037	0.242203	0.306529
Ilk	0.686749	0.559452	0.604437	0.72416	0.825538	0.7861
Ino80b	0.632902	0.75157	0.645606	0.527295	0.367698	0.648757
Insc	0.277301	0.262729	0.310123	0.0393077	0.0357454	0.103234
Ip6k1	0.716678	0.767668	0.568297	0.43907	0.54619	0.452368
Ipmk	0.431813	0.326678	0.389299	0.312338	0.157185	0.153022
Ipo5	1.54921	1.42848	1.43119	1.63309	1.53875	1.55152
Iqcc	0.41306	0.290887	0.184883	0.0606176	0.122623	0.101246
Iqcf3	0.409929	0.412062	0.518259	0.678845	0.623641	0.666344
Islr2	0.919319	0.861558	0.668295	0.979977	0.887278	0.974481
Itga2b	0.813407	0.708885	0.725663	0.493206	0.573705	0.534993
Itgam	0.600198	0.876859	0.829235	0.874524	0.941481	0.977454
Itgb1	1.05045	0.859574	0.905448	0.62206	0.84624	0.660206
Itih2	0.953507	0.906199	0.806061	0.892763	0.682542	0.713652
Itsn1	0.834251	0.735451	0.672411	0.46091	0.713114	0.553326
Itsn2	1.43559	1.49523	1.47345	1.19185	1.33546	1.45655
Jmjd8	0.572878	0.43101	0.54683	0.603311	0.527557	0.637184
Josd2	0.403047	0.542865	0.694357	0.682015	0.706122	0.607831
Jph3	0.886641	1.01977	0.911347	0.834788	0.713203	0.638409
Kbtbd10	0.630331	0.461656	0.551005	0.372485	0.218881	0.346883
Kbtbd7	0.215071	0.173517	0.0664144	-0.0861698	-0.00547917	-0.143723
Kcnf1	0.346427	0.348134	0.379322	0.20021	0.10608	0.00413555
Kcnip3	0.461757	0.448348	0.42501	0.633027	0.77379	0.80083
Kcnj1	0.803344	0.796333	0.862942	0.958815	1.06974	1.00986
Kcnk9	1.01359	0.967641	0.892143	0.461059	0.829204	0.816609
Kcnmb4	1.00556	1.11666	1.05286	0.861944	0.811932	0.751184
Kcnq4	0.640606	0.772508	0.898518	0.515289	0.573917	0.417515
Kctd21	1.25446	1.27619	1.03343	1.45902	1.37263	1.47046
Khnyn	0.497448	0.556678	0.399264	0.630454	0.633709	0.672645
Khsrp	1.04659	0.817615	0.760641	0.675022	0.448841	0.63402
Kif1b	0.756306	0.769427	0.678205	0.292	0.593194	0.473758
Kif2a	0.262864	0.365324	0.227405	0.110326	0.0545478	0.0461044
Klf16	1.3056	1.23723	0.967503	0.921485	1.03505	0.918443
Klhdc3	0.288926	0.24275	0.113458	-0.162501	-0.17452	0.0306037
Klhdc9	1.18249	1.19345	1.10657	0.856622	1.08699	0.840717
Klhl15	1.85339	1.76545	1.92713	1.68297	1.43322	1.43801
Klhl20	0.503409	0.465371	0.349125	0.342174	0.350318	0.309693
Klhl30	0.156504	0.315654	0.24881	0.105804	0.0436565	-0.0825223
Klhl31	0.0497955	0.0939897	0.22071	0.396213	0.390284	0.387745
Krba1	1.4926	1.2988	1.38387	1.26319	1.25845	1.35767
Krt33b	0.664988	0.530983	0.745504	0.922646	0.766499	0.781769
Krtap10-4	1.12441	1.2704	1.28813	1.32085	1.45317	1.47573
Krtap22-2	-0.0556892	0.0443861	0.227118	0.18596	0.24466	0.205591
Krtap3-1	-0.0881077	0.0944744	-0.0163479	0.196741	-0.0339369	0.0786233
Krtap5-3	0.135514	0.164812	0.0882633	0.619665	0.427327	0.464047
LOC100034739	0.503885	0.493843	0.558226	0.381137	0.371706	0.4222
LOC547349	0.293496	0.277999	0.392886	0.626288	0.458528	0.432025
Lactb	0.134212	-0.0597278	-0.010921	0.356785	0.485927	0.146152
Lao1	0.591805	0.499466	0.584873	0.456786	0.374198	0.480896
Large	0.715769	0.836338	0.679253	0.50607	0.612781	0.720419
Lat	1.68024	1.50655	1.67102	1.47426	1.52425	1.49671
Lca5l	-0.0457872	0.0924317	0.116147	0.264262	0.396478	0.34286
Lcn13	0.382588	0.290318	0.153339	-0.0146132	-0.0464116	0.0392617
Lcor	1.14506	0.907317	1.10185	1.43758	1.36303	1.16217
Lcorl	1.49818	1.54608	1.3798	1.14553	1.26963	1.23913
Lhb	0.441696	0.421625	0.657403	0.573225	0.68477	0.575307
Limk1	0.756153	0.871109	0.917722	0.650728	0.730681	0.757413
Lin28a	0.674664	0.814159	0.676489	0.400006	0.464202	0.381789
Lin37	0.851794	0.940068	0.881545	1.1143	1.10015	0.960921
Lipg	0.695154	0.694101	0.540961	0.473605	0.443357	0.328485
Lmbr1l	1.28657	1.24744	1.37643	1.17939	1.03927	1.01866
Lmf1	1.13423	1.05653	1.15559	1.32954	1.39113	1.08844
Lmnb1	1.0121	0.873201	1.03468	1.17334	1.32755	1.18137
Lmo2	0.71872	0.433572	0.444907	0.238248	0.334545	0.172375
Lnx1	0.905384	0.846378	0.864217	0.739321	0.857354	0.752058
Lpar1	0.748939	0.806611	0.758945	0.564676	0.615363	0.67304
Lpar2	0.33411	0.353122	0.211151	0.448203	0.459639	0.535263
Lrat	0.650822	0.718264	0.632365	0.28608	0.34383	0.395616
Lrp2	0.945019	0.91819	0.707833	0.694672	0.656291	0.559169
Lrp3	1.329	1.40459	1.22469	1.15341	1.02514	1.06218
Lrrc1	1.20407	1.2269	1.17059	1.03647	1.1185	0.985383
Lrrc16b	1.14142	1.16222	1.1272	0.861763	0.896183	1.08247
Lrrc29	0.97446	1.0582	0.903891	0.817701	0.807213	0.901276
Lrrc45	0.741175	0.808295	0.626799	0.592485	0.622335	0.701163
Lrrc47	1.27065	1.32774	1.21265	1.14367	1.02738	1.07771
Lrrc52	0.636317	0.419301	0.527595	0.794758	0.561465	0.658347
Lrrc8a	0.233589	0.280546	0.34982	0.0209026	-0.155188	0.120611
Lrtm1	0.448356	0.491418	0.520362	0.538923	0.221484	0.316276
Lsr	0.82178	0.799005	0.854608	0.711184	0.676141	0.724983
Lta4h	1.10187	1.07002	0.80021	1.17181	1.02712	1.05343
Ly6h	0.266217	0.439099	0.339718	0.25739	0.243619	0.264979
Lyst	0.674663	0.901469	0.858526	0.743001	0.723478	0.694631
Madd	1.60186	1.56009	1.58193	1.41087	1.454	1.2659
Mafa	1.03792	0.943304	0.93645	0.745212	0.803555	0.785033
Magi3	0.844325	0.968673	0.944727	0.876789	0.829414	0.881744
Map3k10	0.487209	0.660457	0.357203	0.274537	0.279013	0.264577
Map3k3	0.558334	0.483667	0.413574	0.399299	0.390291	0.373103
Map4k2	1.48769	1.34348	1.15333	1.08499	1.10733	0.888574
Mbnl3	1.09318	1.08473	1.00853	0.998286	0.874777	0.911361
Mbtd1	0.594631	0.743346	0.491615	0.136164	0.481708	0.406971
Mcart6	0.744119	0.655952	0.680909	0.305917	0.432478	0.374656
Mcf2l	1.16976	0.803335	0.776262	1.06642	1.04934	1.06
Mcm5	0.672337	0.744162	0.496815	0.409482	0.47227	0.230576
Mdga2	0.97055	0.913448	0.849426	0.814814	0.702324	0.709376
Mea1	0.288926	0.24275	0.113458	-0.162501	-0.17452	0.0306037
Med23	0.286525	0.265744	0.331182	0.112556	0.0311624	0.105752
Meis3	0.463088	0.5181	0.434606	0.112178	0.453785	0.22288
Mepe	0.757825	0.657151	0.88381	0.937905	0.969046	0.884203
Mfhas1	0.996223	1.08178	0.886876	0.885657	0.853163	0.941001
Mfsd6l	0.443931	0.448924	0.429088	-0.170955	0.315473	0.308511
Mir136	0.633782	0.546481	0.467134	0.790304	0.743541	0.737444
Mir1938	0.989839	0.96195	0.926827	0.739467	0.715187	0.722666
Mir1956	1.04069	1.07823	1.02981	0.743781	0.920479	0.656994
Mir3071	0.438957	0.337093	0.343661	0.582677	0.566263	0.545043
Mir432	0.597884	0.558965	0.462712	0.719156	0.648809	0.683282
Mir434	0.567645	0.67287	0.685964	0.797191	0.722825	0.751635
Mis12	0.265032	0.396928	0.340894	0.268027	0.15291	0.0346562
Mll1	-0.0289679	0.209296	-0.0471315	0.166042	0.113071	0.160118
Morc2a	1.25642	1.19505	1.0815	0.790729	0.988502	0.891113
Mospd4	0.54722	0.506122	0.553714	0.620865	0.761686	0.636227
Mphosph9	0.517646	0.468426	0.270166	0.237347	0.282592	0.438955
Mpnd	0.890648	0.728894	0.650954	0.443321	0.663902	0.544179
Mpst	0.736781	0.869101	0.835524	0.613372	0.684936	0.598953
Mrap	0.856579	0.955477	0.96343	0.764049	0.749801	0.614858
Mrpl1	0.417255	0.293552	0.0652359	-0.164576	0.11303	-0.0825632
Mrpl12	1.13199	1.19632	0.966927	1.14769	1.12936	0.909183
Mrps34	1.22994	1.22489	1.16792	0.969972	0.92752	0.939027
Ms4a3	0.0953543	0.106318	0.177943	0.596745	0.334788	0.457044
Msh2	1.08243	1.22066	1.06556	0.737008	0.872759	0.731528
Msl1	1.41547	1.41107	1.27972	0.966883	1.2354	1.17091
Msl3	0.837931	0.759933	0.677967	0.509736	0.534803	0.638111
Mtap1s	0.990511	1.14289	1.18088	1.37531	1.31148	1.35634
Mtap4	1.28311	1.27587	1.08675	0.790401	1.11894	1.13452
Mthfr	0.2876	0.210045	0.112597	0.264294	0.379103	0.402774
Mtmr3	0.875974	0.890795	1.05723	1.12848	0.970956	1.27233
Mtx1	1.08379	1.16118	0.771452	0.697471	0.736808	0.809138
Muc5b	0.478874	0.142606	0.282862	0.133098	0.14523	0.138197
Mum1	1.09121	1.00386	1.02526	0.775357	0.947414	0.882737
Mybph	0.498711	0.508442	0.41296	0.364742	0.441702	0.209131
Myh7	0.507239	0.589433	0.592445	0.319098	0.247288	0.4224
Mylk4	0.480771	0.337791	0.490631	0.657757	0.578608	0.838969
Myo1c	1.22912	1.16352	1.33113	1.13832	1.21786	0.958673
Myo5a	0.880056	0.880686	0.732089	0.536503	0.582841	0.485841
Myom1	0.451163	0.285358	0.278003	0.546486	0.768911	0.684603
Naa10	1.32383	1.13367	1.1976	1.09619	0.960776	1.17159
Naa20	1.52796	1.5832	1.60825	1.35312	1.57336	1.44304
Nae1	0.979068	1.17564	1.1354	0.80684	0.914055	0.899531
Nans	0.807774	0.818224	0.757339	0.404229	0.819078	0.674238
Napepld	0.508219	0.437766	0.228339	0.0410524	0.0806734	0.103053
Nbl1	0.951735	0.998182	0.922821	0.70664	0.816442	0.774643
Ndufs1	0.688879	0.613434	0.382053	0.138596	0.356793	0.233445
Nedd4	1.01563	1.03317	0.981216	0.657312	0.818848	0.636223
Nedd9	1.19826	1.23184	1.32137	1.46217	1.53475	1.68827
Nek2	0.912207	0.964285	0.792877	0.599478	0.716763	0.724051
Neu2	0.78421	0.761323	0.813873	0.701311	0.449832	0.580034
Neurl1a	0.870816	0.791521	0.783954	0.563747	0.643804	0.601416
Nfatc2ip	0.328518	0.285486	0.222304	0.541425	0.403869	0.622201
Nfe2	0.633705	0.746191	0.729476	0.550985	0.469754	0.551902
Nfe2l3	0.501234	0.523624	0.22736	0.570832	0.650857	0.67425
Nfkb2	1.11529	1.16412	0.816792	0.933581	0.57706	1.10488
Nfya	1.30542	0.974241	0.816728	0.92931	0.945897	1.06139
Ngp	0.8316	0.829364	0.858826	0.678788	0.584915	0.596119
Nin	0.558694	0.720541	0.703383	0.800008	0.776845	0.924257
Nip7	1.76026	1.74674	1.62479	1.63418	1.57727	1.59716
Nipal3	0.702732	0.642058	0.605996	0.753574	0.826187	0.822995
Nkiras2	1.17702	1.329	1.18076	1.02636	1.12538	1.07922
Nktr	0.886242	0.94842	1.08955	0.715331	0.713952	0.778527
Nkx2-6	1.06572	0.844395	0.9907	-0.153498	0.764356	0.825699
Nmb	0.734335	0.821725	0.681078	0.842012	0.80644	0.130353
Nme3	1.06387	1.08299	1.08611	0.848804	0.933146	0.888999
Nmi	0.785241	0.866095	0.555776	0.48847	0.43396	0.569837
Nono	0.800514	0.941321	0.649128	0.684817	0.67551	0.646961
Nop2	0.527264	0.648229	0.676508	0.374242	0.432985	0.481318
Noxa1	0.341155	0.343182	0.268835	0.575749	0.570097	0.641934
Nprl2	1.28736	1.29747	1.32182	1.07485	1.12767	1.1801
Nptx2	0.334636	0.447925	0.336755	0.128437	0.198363	0.0291602
Nr4a3	0.303364	0.203723	0.357754	0.468405	0.518439	0.568171
Nsdhl	1.78479	1.40403	1.69882	1.71305	1.85277	1.92555
Nudt18	0.817171	0.839814	0.733548	0.52253	0.633859	0.523509
Nup210l	-0.285717	-0.191425	-0.268468	-0.0613831	0.095867	0.179544
Nup62	-0.429591	-0.581446	-0.794225	-0.380208	-0.326135	-0.250808
Nup62-il4i1	0.334814	0.151831	0.059745	0.401217	0.390903	0.485293
Nusap1	1.66893	1.33443	1.21327	1.14495	1.00579	1.19463
Oas3	0.355159	0.27468	0.310187	0.580311	0.518295	0.613676
Ocln	0.820279	0.73834	0.600587	0.895561	0.889658	0.924964
Odf2	0.831174	0.845728	0.53218	0.404399	0.572217	0.381444
Ogfod2	0.27261	0.536722	0.4691	0.611478	0.508375	0.55679
Ogfr	1.38106	1.58294	1.5877	1.27311	1.2835	1.30442
Oip5	1.22207	0.903964	0.756531	0.717161	0.606448	0.673877
Olfr1418	0.247366	0.264884	0.223481	0.10842	-0.00632229	0.123437
Olfr222	0.33343	0.291588	0.353322	0.125487	0.206166	0.0270753
Olfr30	1.36886	1.13977	1.26668	1.52247	1.30206	1.51123
Olfr434	0.302984	0.369869	0.649734	0.821014	0.721973	0.594482
Olfr463	1.13825	1.24001	1.33082	1.00825	0.962378	1.12159
Olfr589	0.469282	0.36779	0.523665	0.318822	0.32761	0.283123
Olfr657	0.603174	0.695193	0.797663	0.907421	0.860825	0.767521
Olfr695	-0.295505	-0.130179	0.140763	0.0801562	0.139566	0.0409202
Olfr705	1.0171	0.979111	0.98194	0.676283	0.70229	0.66492
Opn1sw	0.710621	0.789255	0.652198	0.799138	0.925074	0.882105
Orc3	0.651656	0.734517	0.624631	0.540436	0.500248	0.539663
Osm	1.33524	1.18083	1.35888	0.790847	1.31566	1.20295
Ostb	0.222884	0.193938	0.198719	0.486115	0.422996	0.401207
Ostf1	1.17561	1.21212	1.09856	1.18363	1.26432	1.23574
Otub2	0.760279	0.649684	0.6843	0.851899	0.697608	0.820217
Otud1	0.434149	0.507019	0.281539	0.313232	0.198054	0.198764
Ovol1	0.713423	0.572375	0.641554	0.710775	0.801751	0.869476
Oxtr	0.859829	0.918281	0.914435	0.734486	0.725349	0.733141
P2rx7	0.707274	0.578665	0.688043	0.967431	0.796796	0.806352
P4hb	0.359881	0.428847	0.40725	0.12555	0.253488	0.189958
Pak6	1.32132	1.25249	1.27494	1.22664	1.17418	1.19291
Panx2	0.598702	0.591715	0.348879	0.296449	0.484351	0.348298
Parl	0.332929	0.364873	0.318869	0.623569	0.543139	0.505713
Parp12	0.514154	0.630638	0.397251	0.326665	0.3443	0.416725
Parp6	0.75273	0.590461	0.656898	0.819486	0.796871	0.923404
Pax3	0.520543	0.448948	0.422247	0.308263	0.421936	0.30547
Pax5	0.533433	0.63569	0.46361	0.44688	0.344648	0.423669
Pcbp1	0.602801	0.800938	0.583738	0.281056	0.278194	0.344804
Pccb	0.618414	0.582582	0.579544	0.435839	0.45781	0.430231
Pcdhga2	0.923357	0.911291	0.870108	1.09932	1.11155	1.11165
Pcdhgb2	-0.121903	-0.0940924	0.045413	0.0494	0.226848	0.133858
Pcdhgb7	0.983983	0.882939	0.877986	0.749883	0.808129	0.662467
Pclo	0.980697	1.16606	1.06867	0.771306	0.910359	0.836056
Pcsk4	0.614754	0.690055	0.753102	0.758428	0.769739	0.918234
Pcx	0.297758	0.242739	0.11749	0.450354	0.475008	0.456066
Pdcd10	0.857959	1.04245	0.955452	0.844901	0.762871	0.779957
Pde4dip	0.583476	0.536318	0.389226	0.220548	0.323204	0.327348
Pdik1l	1.03183	0.901512	1.06297	0.827012	0.898747	0.630244
Pdlim1	0.969026	0.797243	0.739294	0.545597	0.835187	0.649052
Pdlim2	0.439427	0.369445	0.458141	0.400375	0.261691	0.346366
Pdx1	-0.123929	-0.0361881	-0.172954	0.218734	0.256093	0.186526
Pdxp	0.749399	0.801475	0.719445	0.511091	0.461013	0.581509
Pdzrn3	0.33741	0.329953	0.00812263	-0.0319062	0.224367	0.00244268
Peci	1.93512	1.98157	2.06595	1.55386	1.56414	1.71087
Pelo	0.343556	0.80353	0.525371	0.237789	0.227705	0.208923
Pfkfb3	0.403502	0.390115	0.470288	0.502373	0.476659	0.53552
Pga5	0.208502	0.314952	0.281726	0.590924	0.546195	0.511562
Pgd	0.480067	0.557911	0.472083	0.228885	0.222228	0.218129
Pgk2	0.752335	0.84196	1.2589	1.25782	1.01636	1.33224
Pgm5	1.58611	1.48967	1.47559	1.24044	1.35709	1.18356
Phactr3	0.890654	0.886656	0.82882	0.787708	0.632356	0.588488
Phactr4	0.120545	0.0285093	0.154502	0.444662	0.472665	0.453277
Phf12	0.523176	0.411517	0.257558	0.599701	0.646283	0.548823
Phf19	0.535516	0.628723	0.654612	0.852481	0.701728	0.804517
Phyhipl	0.498843	0.699942	0.639404	0.389074	0.417402	0.29198
Pik3c2g	0.605502	0.596182	0.643823	0.351756	0.386738	0.307354
Pik3r1	0.93019	0.914717	0.913676	0.718762	0.762656	0.848113
Pik3r2	0.402147	0.531097	0.402711	0.357165	0.326551	0.270545
Pip4k2a	-0.264949	-0.113752	-0.0637405	-0.454794	-0.564208	-0.37054
Pira2	-0.205744	0.00637737	0.150646	0.274529	0.354335	0.27147
Pisd	-0.262018	-0.329208	-0.353466	-0.0966787	-0.0268686	-0.00749321
Pisd-ps2	0.429669	0.481132	0.313303	0.549595	0.494192	0.60173
Pitpnc1	0.616583	0.740135	0.62699	0.852092	0.837717	0.854865
Pitpnm1	0.87477	0.865056	0.876288	0.760025	0.584597	0.662776
Piwil4	0.258906	0.189216	-0.241374	0.227571	0.24745	0.320413
Pkib	0.692093	0.52524	0.56546	-0.658089	0.486305	0.436189
Pkp4	0.86768	0.928619	0.963346	1.09228	1.01598	1.04931
Pla2r1	0.464958	0.236125	0.416136	0.540923	0.593782	0.548817
Plat	0.342884	0.289953	0.302169	0.315881	0.458131	0.52581
Plcd4	0.416428	0.444469	0.309801	0.575801	0.526502	0.538975
Plekha3	0.729442	0.781123	0.761048	0.396544	0.600945	0.367007
Plekhb1	0.400772	0.335164	0.318294	0.282499	0.248979	0.114278
Plekhh2	1.02987	0.829441	0.722751	0.77198	0.793731	0.58238
Pls1	0.539006	0.455194	0.569306	0.788083	0.663116	0.752416
Pltp	0.661054	0.834589	0.697065	0.624182	0.586773	0.623767
Pmaip1	0.888283	1.05859	0.991447	0.799329	0.769153	0.861591
Pnpla8	0.777921	0.730305	0.765473	0.909734	0.933098	0.831904
Podxl2	1.25917	1.28343	1.22452	1.27924	1.30827	1.44689
Poli	0.704434	0.704966	0.689845	0.822344	0.702921	0.852996
Poln	0.558342	0.465235	0.377473	0.334072	0.391957	0.415124
Polr2b	0.73956	0.846122	0.612805	0.524027	0.581051	0.561357
Pou5f1	0.0746749	0.108892	0.0118132	-0.273693	-0.214386	-0.135469
Ppil6	0.86107	0.749735	0.893726	1.12858	1.05161	0.971127
Ppm1n	0.364847	0.514806	0.458845	0.84188	0.861449	0.814022
Ppp2ca	1.30976	1.37808	1.23408	1.06453	0.991056	1.08243
Ppp4r1	0.214039	0.309751	0.29289	-0.0607632	0.0819822	-0.167725
Pqlc3	0.349926	0.402313	0.319894	0.488284	0.469667	0.470049
Pramel7	-0.0591623	-0.0705068	-0.217385	0.168204	0.134017	0.160694
Prcp	0.726141	0.599594	0.603511	0.952985	0.967786	1.05994
Prdm13	0.481114	0.451542	0.564104	0.266799	0.392874	0.296313
Prdm8	-0.0907381	0.0510732	-0.0152612	0.300685	0.204029	0.175734
Prickle2	0.0851804	0.44894	0.399362	0.501717	0.54169	0.340188
Prkcc	1.1331	1.19758	1.15396	0.936251	0.968324	1.04366
Prkce	0.873622	0.99066	0.75598	0.551955	0.740146	0.638276
Prkcz	1.10363	1.03436	1.32167	0.978781	0.86481	0.969115
Prl6a1	0.890386	0.731368	0.82118	0.743954	0.795736	0.675812
Prm3	0.706167	0.701246	0.60746	0.948367	0.930366	1.06556
Prmt6	0.98717	1.11659	1.07719	0.805316	0.816713	0.833955
Prr24	0.528436	0.605294	0.502764	0.434711	0.469178	0.375091
Psap	0.578968	0.572119	0.609062	0.915166	1.10438	0.984161
Psma7	0.814875	0.965049	0.751307	0.0521532	0.712903	0.63559
Psmb2	0.810233	0.865012	0.962854	0.954376	0.98046	1.36153
Psmd5	0.303037	0.276801	0.14726	0.454048	0.544328	0.431775
Pspc1	0.435266	0.491463	0.411723	0.376906	0.320313	0.394608
Pter	0.413405	0.486575	0.427303	0.186422	0.178318	0.129808
Ptf1a	0.596913	0.545993	0.716458	0.390237	0.496964	0.511821
Ptgfr	0.468902	0.585376	0.580718	0.240307	0.314904	0.27387
Pth2	0.747348	0.793203	0.595901	0.943627	0.835163	0.967799
Ptp4a3	1.02052	0.89216	0.792657	0.727742	0.606078	0.555988
Ptpn21	-0.176039	-0.273251	-0.349371	-0.0518209	-0.060716	-0.046997
Ptpn7	0.594046	0.495002	0.421943	0.262583	0.395471	0.347231
Ptpn9	0.135565	0.3456	0.351452	0.256296	0.458659	0.319938
Ptprv	1.21499	1.12444	1.00653	0.777789	0.954168	0.927838
Pus1	1.15188	1.10955	1.21557	1.02863	1.04077	1.0083
Pusl1	1.34895	1.44382	1.40487	1.34405	1.17008	1.47963
Pvrl2	0.520839	0.665408	0.293556	0.679233	0.615616	0.563144
Pvrl3	0.393786	0.412909	0.361508	0.623895	0.460991	0.552917
Pwwp2b	0.8735	0.875225	0.823875	0.723635	0.64552	0.547884
Pxdn	1.15555	1.08054	0.881647	1.16581	1.23124	1.14994
Pycr1	0.400454	0.402667	0.462848	0.671814	0.636179	0.688745
Qrfp	1.01272	1.22302	1.18752	1.05253	0.802574	1.01459
Qtrt1	0.871133	0.98695	1.02375	1.11819	1.12903	1.10313
R3hdm2	-0.138758	0.0681213	0.151734	0.27821	0.32729	0.309992
R74862	1.45969	1.45902	1.48819	1.34743	1.139	1.33147
Rab34	0.883573	1.01099	0.715746	0.623215	0.725193	0.615571
Rab43	0.442297	0.460057	0.331707	0.28275	0.222784	0.272268
Rab4a	-0.0602631	0.0192213	0.196135	0.218875	0.320998	0.267825
Rab4b	-0.178809	0.0698057	-0.0567305	0.0434316	0.259167	0.192807
Rac1	1.19248	1.21624	0.983718	0.71223	0.816531	0.803233
Rad52	1.06821	1.1041	0.991296	0.733336	0.635383	0.804802
Raet1b	0.229511	0.299334	0.0480347	-0.0719559	-0.0346055	-0.0175779
Raet1c	0.229511	0.299334	0.0480347	-0.0719559	-0.0346055	-0.0175779
Raet1e	0.701512	0.789692	0.50601	0.412403	0.403655	0.480916
Ranbp2	1.28144	1.29704	1.11366	1.03669	1.00735	0.988642
Raph1	1.25743	1.43398	1.55423	1.54275	1.48644	1.49411
Rarg	0.581889	0.472454	0.421584	0.297135	0.326258	0.469799
Rars2	0.651656	0.734517	0.624631	0.540436	0.500248	0.539663
Rassf3	0.515098	0.559984	0.454115	-0.127008	0.453018	0.52611
Raver1	1.10839	1.07734	1.08697	0.883697	0.9574	0.816182
Rbbp4	1.01156	1.01306	1.61562	0.993852	0.984677	1.05673
Rbm15	0.368127	0.453588	0.0903126	0.474005	0.141148	0.148661
Rbm38	1.18042	1.13562	0.907196	0.740327	0.769732	0.737538
Rbm44	-0.0344619	-0.0670972	-0.0219851	0.219539	0.106076	0.203676
Rbm46	-0.226606	-0.266145	-0.378587	-0.116945	-0.241458	-0.121289
Rbmx2	0.870611	0.669241	0.783512	0.520744	0.569155	0.58579
Rbp3	0.79238	0.83376	0.679308	0.584584	0.479546	0.381516
Rcan1	0.661387	0.76245	0.78316	0.595627	0.54721	0.753378
Rcbtb1	-0.390729	-0.491609	-0.576432	-0.130746	-0.0981739	-0.287223
Rcn2	0.0810929	0.147244	0.203922	0.347216	0.378195	0.289793
Reep6	0.614754	0.690055	0.753102	0.758428	0.769739	0.918234
Reg3d	0.885275	0.755073	0.864823	0.321852	0.402278	0.286058
Rfwd2	0.96257	1.0906	0.878682	0.697123	0.884849	0.770776
Rfx8	0.903398	0.881765	0.701065	0.877561	0.832228	1.02623
Rgl1	0.903654	0.940678	1.23363	0.602935	0.749834	0.706004
Rgp1	1.09317	1.08493	1.12308	0.903931	0.931993	0.910785
Rgs19	1.1514	1.34574	1.16211	0.923815	0.990591	1.01497
Rgs5	0.802978	0.737315	0.471819	0.408418	0.424459	0.28806
Rhox13	0.255756	0.431239	0.38911	0.256349	0.262449	0.271815
Rhox2a	0.893037	0.913923	0.894587	1.24239	1.12356	1.25877
Rhox2e	0.893037	0.913923	0.894587	1.24239	1.12356	1.25877
Rhox6	1.18919	1.0884	1.09704	0.907413	0.747692	0.865034
Riok3	0.322613	0.262739	0.479339	0.591791	0.690061	0.699655
Rltpr	-0.0744171	0.109657	0.132946	0.249251	0.130743	0.275776
Rnf182	0.317177	0.383427	0.242313	0.0140803	0.111372	0.102116
Rnf185	1.24097	1.25588	1.33007	1.1919	1.07203	1.14723
Rnf207	0.790563	0.825834	0.864614	0.68287	0.882836	0.674165
Rnf38	0.657183	0.732392	0.742896	0.580486	0.649317	0.585204
Rnf44	0.926428	0.905401	0.793981	0.456406	0.733101	0.567236
Rnf8	0.79867	0.75896	0.681819	0.94652	1.0238	1.01264
Robld3	0.676735	0.400005	0.475729	0.227543	0.391635	0.230886
Rpl13a	0.307541	0.407733	0.428256	0.458247	0.552202	0.261492
Rpl39	0.400402	0.500175	0.419069	-0.0583184	0.0264042	0.0428335
Rprd1a	1.33155	1.3508	1.25477	1.03625	1.1686	1.33876
Rps12	1.01429	1.1264	1.10204	0.86366	0.88816	0.948488
Rps3a	0.83922	1.00456	0.704882	0.559906	0.621395	0.645867
Rps5	1.06013	1.17639	1.16092	0.940405	1.05248	1.17583
Rps6ka5	0.720887	0.87662	0.729331	0.568035	0.698496	0.690269
Rpusd3	0.566705	0.666712	0.471461	0.282188	0.226907	0.310883
Rsl1	0.747909	0.864502	0.881031	1.0897	1.0392	1.10016
Rsph6a	0.53042	0.644118	0.629396	0.537291	0.39633	0.572344
Rtl1	0.438957	0.337093	0.343661	0.582677	0.566263	0.545043
Rtn2	0.63523	0.991486	0.908704	1.13206	1.46126	1.29472
Rtn4r	0.603212	0.735747	0.655855	0.366006	0.368346	0.360004
Rxrb	0.380071	0.272924	0.216266	0.0945225	0.0551286	0.157657
Rxrg	0.303148	0.277673	0.428317	0.624731	0.4973	0.524547
Samd4	1.26646	1.29063	1.22476	0.922684	1.04158	1.01282
Satb1	1.14701	0.99658	0.857081	0.747785	0.807893	0.612844
Scand1	1.58597	1.601	1.55402	1.45052	1.53056	1.46456
Schip1	0.677966	0.740566	0.767071	0.688445	0.927203	0.83223
Sdad1	0.445359	0.539682	0.498052	0.34424	0.361065	0.390806
Sdf2	1.10124	1.06107	0.92008	1.01231	1.21809	1.10419
Sec14l1	0.865368	1.0483	0.730455	0.667169	0.558389	0.722565
Sec31b	0.233673	0.338487	0.188647	0.428334	0.450586	0.522412
Sema3c	0.638833	0.622912	0.735705	0.353847	0.432483	0.425257
Senp1	0.196331	0.104322	0.0998117	-0.0257497	-0.0378357	-0.137658
Sepx1	0.464526	0.348434	0.485683	0.514936	0.56524	0.513345
Serinc2	0.795905	0.68531	0.760071	0.477596	0.547458	0.505258
Serinc5	0.545258	0.529669	0.383921	0.0901991	0.20517	0.150744
Serpina1b	0.678038	0.782381	0.939226	0.972544	0.92663	1.02974
Serpina4-ps1	0.233894	0.330172	0.230934	-0.777071	0.135122	0.200097
Serpinb9	0.380384	0.218002	0.162515	0.405187	0.423049	0.465395
Serpinb9e	0.601782	0.825554	0.942166	0.928066	0.802432	0.954371
Serpini1	0.857959	1.04245	0.955452	0.844901	0.762871	0.779957
Setd4	0.305322	0.274917	0.286008	0.57819	0.451121	0.456394
Sftpc	0.507282	0.467588	0.530524	0.649882	0.576368	0.678806
Sgol1	1.26042	1.29434	1.23712	1.18438	1.22573	1.1492
Sgpp1	0.5535	0.636986	0.543343	0.398754	0.44275	0.5713
Sh2b1	0.850395	0.878887	0.636932	0.444029	0.589787	0.376955
Sh3bp1	0.478492	0.31909	0.401538	0.286275	0.128919	0.134229
Sh3gl1	0.520272	0.526232	0.297288	0.280906	0.349368	0.318307
Shank2	0.744751	0.762358	0.882951	1.0725	0.934217	1.05672
Shc3	0.94973	0.936061	0.773185	1.11965	1.08223	1.06289
Shmt1	0.686222	0.595221	0.63094	0.815625	0.930044	0.780723
Siah1a	1.20531	1.70271	1.3265	0.852536	0.710512	0.976597
Sin3a	-0.602392	-0.596271	-0.890352	-1.1495	-0.934131	-1.04722
Sipa1l1	0.695085	0.706263	0.750039	0.925506	0.809107	0.799394
Sipa1l2	0.885151	0.919788	0.934637	0.488838	0.75036	0.803627
Skor1	1.01287	0.883306	0.822584	0.540791	0.727873	0.779139
Skor2	0.931551	0.832933	0.67201	0.452784	0.61035	0.50649
Slain2	0.519817	0.466299	0.27833	0.506618	0.620307	0.658464
Slc15a1	0.789413	0.769274	0.603212	0.503824	0.563784	0.587019
Slc15a4	1.2548	1.40958	1.34365	1.05424	1.3035	1.21825
Slc22a14	0.808002	0.922235	0.967876	0.799032	0.6873	0.614812
Slc22a4	0.725512	0.641784	0.59918	0.529017	0.474039	0.419846
Slc24a2	0.188434	0.261769	0.0265858	-0.061108	-0.0980682	0.0135139
Slc25a17	0.833556	0.699469	0.776311	0.524387	0.472035	0.467465
Slc25a31	0.664081	0.807979	0.855336	0.441631	0.525168	0.467977
Slc25a42	0.151248	0.0948471	0.0712878	-0.0910609	-0.124618	-0.100513
Slc31a2	0.585356	0.62882	0.480929	0.713564	0.690593	0.668007
Slc35c1	1.42445	1.4525	1.34604	1.18033	1.20134	1.22801
Slc37a2	0.217833	0.247427	0.413962	0.109733	0.0878037	0.0776289
Slc39a5	0.384085	0.27095	0.0970394	0.489689	0.507752	0.529427
Slc39a7	0.545004	0.467999	0.472366	0.300491	0.310088	0.406338
Slc40a1	0.800247	0.775132	0.559303	0.426146	0.650102	0.469887
Slc45a4	0.637147	0.605018	0.580885	0.596104	0.415081	0.555847
Slc5a6	1.08105	1.19404	1.14961	0.841025	0.865602	0.802803
Slc6a13	0.981144	1.08415	1.10872	1.04618	1.21849	1.36818
Slc6a19	0.65389	0.792158	0.64107	0.822838	0.862181	0.788293
Slc7a14	0.432805	0.450257	0.451114	0.320599	0.311503	0.302464
Slc7a5	0.813469	0.826629	0.671323	0.574566	0.671145	0.602558
Slc9a8	0.653009	0.820482	0.737032	0.575717	0.636339	0.576495
Slco2a1	0.818325	0.880511	0.943023	0.773173	0.691145	0.717795
Slfn14-ps	0.204494	0.264154	0.451079	0.559549	0.495034	0.365903
Slit2	0.974193	0.794888	0.650661	0.468894	0.564578	0.757762
Smad4	1.90138	2.01397	1.77662	2.13097	2.10035	2.30427
Smad7	0.492687	0.522092	0.282473	0.369673	0.387225	0.209024
Smchd1	1.05249	1.13976	1.07029	0.910881	0.973736	0.983777
Smg7	0.689971	0.76027	0.933877	0.646536	0.376988	0.451468
Smn1	-0.163628	-0.137463	-0.120417	0.268085	0.292184	0.311811
Smpd1	0.498221	0.306966	0.231957	0.262958	0.222087	0.345248
Smug1	0.958748	0.90302	1.09814	1.18058	1.2717	1.23683
Snapc1	0.172498	0.257977	0.167055	-0.0894375	-0.0028088	0.113246
Snrpa	0.279101	0.234839	-0.000942682	0.357614	0.481015	0.36123
Snx13	1.15133	1.0412	1.02759	0.765249	0.898273	0.817503
Socs6	0.202542	0.192021	0.0313129	0.20217	0.389685	0.301943
Sox10	1.82308	1.36507	1.0888	1.79712	1.75267	1.74002
Sox12	0.497463	0.509536	0.40246	0.203924	0.397307	0.279047
Sox9	0.937689	0.838852	0.831268	0.540113	0.825431	0.728022
Spag11a	0.652629	0.579194	0.655713	0.954239	0.910594	0.83422
Spag7	1.31489	1.33797	1.28523	1.27387	1.5077	1.54459
Spast	1.21532	0.890765	0.984681	0.891548	0.843942	0.735922
Spata17	1.36735	1.26503	1.19434	1.19106	1.07534	1.16476
Spc25	0.383603	0.4227	0.592991	0.662334	0.725327	0.610384
Spcs1	1.1352	1.18724	0.967809	0.948242	0.896334	0.849808
Spin1	0.415087	0.456967	0.125888	0.085257	0.249168	0.146624
Sprr2a1	0.955469	0.705628	0.963168	1.27538	1.35002	1.23519
Sprr2a2	0.955469	0.705628	0.963168	1.27538	1.35002	1.23519
Spry2	0.526963	0.46734	0.281642	0.124497	0.168063	0.278807
Sqrdl	0.331652	0.326234	0.365582	0.611194	0.557542	0.558263
Srp54c	0.627435	0.666774	0.491624	0.745485	0.816538	0.736955
Srsf3	0.589532	0.738375	0.535201	0.42055	0.422177	0.393722
Ss18l1	1.06174	1.11891	0.806668	-0.384193	0.899524	0.885989
Sst	0.656617	0.57472	0.646405	0.77134	0.81918	0.737947
Stard3nl	0.753724	0.723229	0.788437	0.513468	0.599213	0.526242
Stard6	0.765286	0.539636	0.504437	0.678856	0.725243	0.80756
Stau1	0.0197455	-0.12092	-0.193488	0.123501	0.305305	0.191798
Stk11	0.629274	0.73025	0.678614	0.538245	0.760079	0.538667
Stra13	0.741175	0.808295	0.626799	0.592485	0.622335	0.701163
Strada	1.13918	1.26456	1.26894	1.08279	1.04249	1.12406
Strn	0.479772	0.520064	0.445722	0.371396	0.148459	0.244926
Suclg1	0.36342	0.442573	0.365456	0.766683	0.623269	0.659963
Sulf2	1.15277	1.22596	1.06134	0.822204	0.992799	0.917146
Supt16h	0.981142	0.792462	0.857112	0.71816	0.816867	0.806463
Supt6h	1.10124	1.06107	0.92008	1.01231	1.21809	1.10419
Sv2a	-0.0235331	-0.0769168	-0.0409481	0.413064	0.260322	0.571283
Sycp2	0.235921	0.206439	0.274129	0.030448	-0.111638	0.0693907
Syne1	0.760485	0.901361	1.01877	1.10697	1.10235	1.05467
Sytl1	0.4353	0.44559	0.407684	0.343417	0.418317	0.227518
Sytl3	0.154814	0.182785	0.196631	0.453515	0.271415	0.217127
T2	0.0714239	0.0430488	-0.0256497	0.402965	0.436063	0.220914
Taar6	0.773535	0.767593	0.775424	0.5367	0.465657	0.440831
Tab2	0.563525	0.51134	0.301635	0.088988	0.239953	0.127541
Taf7	0.846119	0.84909	0.818265	0.451515	0.514215	0.492564
Taf9b	1.25056	1.3093	1.46802	1.10208	1.13174	1.12951
Tbx1	1.22881	1.15207	1.06605	0.727069	0.849198	0.904306
Tbx21	0.122331	-0.0298697	-0.00416716	-0.148436	-0.238405	-0.194543
Tcea1	1.13924	1.12751	1.15246	0.937807	0.921427	1.12368
Tceanc	0.659692	0.706124	0.442295	0.311875	0.457483	0.458659
Tcerg1l	0.608927	0.664658	0.498202	0.549284	0.155633	0.401198
Tcf15	0.493585	0.600859	0.364197	0.287612	0.212108	0.108127
Tcfap2c	1.13527	0.984763	0.801884	0.705534	0.885578	0.700259
Tchp	0.473592	0.357563	0.308294	0.175467	0.326163	0.148562
Tdrd3	0.598014	0.46244	0.405491	0.297253	0.353667	0.319364
Tead1	0.525524	0.467999	0.218367	0.168442	0.353099	0.258433
Tead3	1.32066	1.37942	1.2738	1.13316	1.29642	1.17426
Tecpr1	0.999539	0.957768	1.03954	0.782798	0.727273	0.809354
Tek	0.521276	0.492466	0.519729	0.869392	0.710514	0.593985
Tekt1	1.0766	1.02523	1.03222	0.876088	0.863397	0.874377
Tekt4	0.135525	0.0717905	0.181078	0.379345	0.296881	0.413103
Tfdp2	0.743281	0.792163	0.648648	0.492273	0.636543	0.404098
Tfg	1.28071	1.21763	1.28799	1.1239	1.0835	1.04238
Tfpi2	0.376594	0.275038	0.268325	0.638619	0.729795	0.812671
Thbs3	1.08379	1.16118	0.771452	0.697471	0.736808	0.809138
Thrb	0.670817	0.686425	0.650963	0.423303	0.571086	0.511934
Timd4	0.409731	0.412918	0.539036	0.504946	0.465656	0.600261
Timm22	0.552351	0.629427	0.675687	0.46839	0.337733	0.367396
Tk2	-0.0499898	-0.235545	-0.0874468	0.255643	0.0918782	0.237367
Tle1	0.606297	0.52318	0.538597	0.272189	0.307442	0.363852
Tln1	0.431763	0.501261	0.120794	0.0601846	0.0641443	0.0103484
Tlx3	1.00263	1.17494	0.901702	0.800668	0.7416	0.840642
Tm2d3	1.29225	1.28193	1.32543	1.40304	1.48489	1.46981
Tmcc1	0.406436	0.431954	0.290146	0.235609	0.153607	0.171608
Tmco3	1.21857	1.22058	1.10498	1.01461	1.15419	1.22575
Tmem109	0.746489	0.970288	0.793851	0.666764	0.609266	0.503428
Tmem119	0.183972	0.18077	0.13638	0.371855	0.299234	0.521233
Tmem131	0.329968	0.422679	0.272644	0.134851	0.218653	0.180299
Tmem150a	1.54472	1.42058	1.24612	1.24997	1.33033	1.21213
Tmem177	1.13236	0.91052	1.14659	1.15229	1.13055	1.18315
Tmem181b-ps	0.670826	0.620141	0.812292	1.07566	0.988482	0.959184
Tmem208	1.17512	1.1617	1.08003	0.950063	0.92449	1.03781
Tmem43	0.795207	0.61176	0.368522	0.372024	0.360829	0.406781
Tmem57	0.859721	0.890598	0.726629	0.678849	0.539779	0.523515
Tmem63b	0.742631	0.643511	0.703181	0.830878	0.731576	0.877617
Tmf1	0.93277	1.23753	1.10286	0.958915	1.0346	0.902956
Tmie	0.999863	1.17191	1.10553	0.77078	0.92975	0.830197
Tmod4	0.354656	0.402137	0.371392	0.572091	0.607371	0.55596
Tmpo	0.909821	1.13646	0.874963	0.883722	0.877712	0.864319
Tmx1	0.270152	0.161179	0.0973857	0.303385	0.333604	0.329932
Tnfrsf14	0.50955	0.621115	0.514118	0.844304	0.670252	0.600849
Tnnt3	0.603866	0.538633	0.574863	0.699373	0.775453	0.714397
Tnpo1	0.825728	1.07172	0.781465	0.409496	0.580007	0.806646
Tor1aip1	0.128106	0.00881983	0.213274	0.346405	0.377797	0.317159
Tor1aip2	0.128106	0.00881983	0.213274	0.346405	0.377797	0.317159
Trh	0.929838	0.856399	0.972633	1.21764	1.20329	1.19212
Trim10	0.693147	0.645496	0.671978	0.968426	1.00288	0.964267
Trim25	0.308219	0.320976	0.312593	0.507805	0.557188	0.65913
Trim31	0.748919	0.696572	0.848513	0.6418	0.662832	0.665651
Trim65	1.04171	1.06031	1.11537	0.663299	0.713644	0.79277
Trim66	0.463741	0.54371	0.492508	0.180128	0.156199	0.258899
Triobp	0.560975	0.70135	0.705051	1.00189	0.830508	0.81413
Trpv6	0.541933	0.555438	0.610495	0.782024	0.734186	0.615198
Tspan33	1.21715	1.19746	1.06533	1.37874	1.26443	1.21016
Tspy-ps	0.63253	0.576372	0.583681	0.204055	0.28751	0.334241
Tssc4	1.02583	1.10927	0.929022	0.836229	0.918032	0.817201
Tssk1	0.502069	0.430842	0.294651	0.252927	0.279529	0.326977
Tst	0.736781	0.869101	0.835524	0.613372	0.684936	0.598953
Ttbk2	0.879353	0.746957	0.623078	0.356174	-0.0282544	0.501354
Ttc17	1.07941	1.30805	1.44104	1.43349	1.33441	1.47804
Tuba8	0.0646791	-0.00949012	0.0697078	0.238014	0.0953498	0.155512
Tubb4	0.449474	0.428229	0.366762	0.545872	0.564361	0.6206
Tubg1	0.273127	0.285689	0.103516	0.390785	0.472042	0.446495
Tubgcp4	1.19329	1.18284	1.31643	0.427493	1.04017	1.17709
Tug1	1.14744	1.11101	1.01174	0.713374	0.880482	0.810947
Uap1l1	0.921385	0.975446	0.873403	1.13776	1.01933	1.27716
Ube1y1	1.30379	1.49446	1.19381	1.13848	1.05799	0.986368
Ube2b	1.34726	1.32947	1.08931	1.19356	1.12009	1.23431
Ube2j1	0.533098	0.690074	0.598184	0.280062	0.361468	0.238262
Ube2w	0.826333	0.9327	0.784796	0.844838	0.762313	0.709981
Ubox5	0.907055	0.749171	0.433331	0.306645	0.421654	0.467316
Ubqln4	0.676735	0.400005	0.475729	0.227543	0.391635	0.230886
Ubtf	0.29665	0.280626	0.233838	-0.0297992	0.151142	0.151712
Uevld	0.719095	0.642632	0.605334	0.438777	0.418396	0.562359
Uhrf1bp1	1.12643	1.228	1.12029	1.29571	1.28683	1.21725
Urb1	0.677609	0.58861	0.764405	0.710826	0.786714	0.757321
Ush1c	0.951038	0.82571	0.757904	0.69327	0.702185	0.665301
Ush2a	0.463894	0.207995	0.531675	0.494885	0.675727	0.627565
Usp2	-0.166116	-0.161838	-0.0993422	0.00478192	0.179556	0.142724
Usp35	0.861642	1.03207	0.968579	0.730898	0.807669	0.93766
Usp37	0.416428	0.444469	0.309801	0.575801	0.526502	0.538975
Usp9y	0.43692	0.781574	0.616704	0.0340312	0.570925	0.344451
Utp14b	0.675832	0.840826	0.735432	0.592618	0.618643	0.526432
Utp18	0.592345	0.712512	0.46167	0.175106	0.429807	0.392754
Utp3	0.89395	1.00678	0.796083	0.539284	0.658904	0.624319
Uty	0.934459	0.717965	0.767735	0.389973	0.390593	0.418077
Vapa	0.790704	0.894556	0.605304	0.538471	0.573859	0.463118
Vasn	0.940952	0.755984	0.934127	1.22845	1.12012	1.34445
Vdac1	0.598278	0.658419	0.535706	0.758274	0.793444	0.750169
Vgll3	0.955134	1.14082	0.957909	0.860632	0.865379	0.80486
Vpreb2	1.05321	1.03893	1.14334	0.919944	1.06984	0.818052
Vps13a	0.989959	0.942628	0.817098	0.700361	0.719585	0.795033
Vta1	0.844965	0.610466	0.724481	0.461958	0.552939	0.395059
Wbp4	0.629553	0.621864	0.483738	0.305129	0.4774	0.467017
Wbscr17	0.99608	1.16918	1.12353	0.888972	0.895552	0.933636
Wdr72	0.451403	0.481375	0.469351	0.512644	0.609396	0.70201
Wdr82	2.0043	2.05541	1.94967	1.6223	1.71097	1.80852
Wdr86	0.901955	0.891039	0.862402	0.630263	0.683329	0.692819
Wnt8a	0.706038	0.521546	0.605564	0.667576	0.714727	0.681104
Wsb1	1.06106	1.11572	1.10952	0.927513	0.92532	0.98773
Xab2	0.0193078	-0.0483736	-0.0854477	0.191702	0.15861	0.174286
Xpr1	1.2522	1.32471	1.25247	0.919153	0.91754	1.15039
Xrcc5	0.166038	0.184297	0.0617333	0.338548	0.350812	0.377016
Xrn2	0.826531	0.766869	0.747583	0.494456	0.541588	0.429049
Yars2	0.560954	0.602893	0.547145	0.404744	0.255947	0.341662
Yipf6	0.280552	0.377018	0.199354	0.603437	0.411388	0.463862
Ykt6	0.748698	0.752523	0.611424	0.515073	0.561201	0.375115
Ypel2	0.0561689	-0.0374872	-0.119963	0.105022	0.178503	0.224292
Ypel5	0.90828	0.814448	0.758337	0.537792	0.691233	0.550554
Zbbx	0.289103	0.336325	0.460679	0.544855	0.479103	0.671005
Zbtb46	0.671577	0.544411	0.535081	0.350933	0.439282	0.461701
Zbtb8os	0.632938	0.582251	1.04085	0.498921	0.525525	0.627144
Zc3h3	0.402006	0.374081	0.493632	0.138507	0.116417	0.217284
Zc3h4	0.7351	0.517404	0.507015	0.268586	0.249044	0.473129
Zc3h7a	1.24419	1.03632	1.09081	0.997939	1.00322	1.0415
Zcchc10	0.594538	0.54636	0.542731	0.773204	1.00825	0.9714
Zfand1	0.5185	0.5337	0.421359	0.745317	0.821238	0.88061
Zfp142	0.445994	0.524518	0.4714	0.412758	0.412655	0.373019
Zfp367	0.507636	0.56789	0.472804	0.327576	0.552351	0.409412
Zfp407	0.160092	0.0930426	0.232738	0.0113225	-0.0568556	-0.0127421
Zfp41	0.645374	0.602811	0.479929	0.656261	0.76103	0.638711
Zfp426	1.46127	1.23095	1.22946	1.213	1.03098	0.884968
Zfp498	0.462275	0.439023	0.39575	0.549325	0.529888	0.565649
Zfp523	0.672224	0.696455	0.768036	0.579225	0.504338	0.544115
Zfp54	0.976122	0.807012	0.890506	1.14875	1.14183	1.01361
Zfp580	1.63357	1.58909	1.74709	1.46015	1.64029	1.55202
Zfp641	0.540754	0.451735	0.287545	0.0136035	0.178043	0.0771785
Zfp647	1.02881	0.7808	1.08878	1.32058	1.17992	1.15871
Zfp672	0.696837	0.771203	0.842562	0.57949	0.745419	0.646948
Zfp781	1.31527	1.46161	1.38154	1.79773	1.44678	1.51117
Zfp787	0.640824	0.62921	0.709859	0.683251	0.542651	0.521741
Zfp800	0.398431	0.402978	0.325305	0.0893909	0.0226832	0.0292483
Zfp82	0.0461651	0.00558769	0.0193564	0.181965	0.0895384	0.211373
Zfp828	0.649202	0.490269	0.540101	0.844086	0.886056	0.812526
Zgpat	0.589248	0.533006	0.506428	0.494203	0.51649	0.430497
Zhx1	1.86601	1.807	1.81392	1.57149	1.6125	1.48398
Zic2	0.598651	0.547899	0.328588	0.00611674	0.200956	0.248631
Zic3	0.940862	1.02885	0.77669	0.671652	0.812856	0.646999
Zkscan17	0.980951	0.864967	0.602394	0.462164	0.734225	0.703644
Zmiz2	0.801504	0.763261	0.94153	1.15807	0.926753	1.08134
Zmym2	0.464967	0.29262	0.208173	0.582478	0.521504	0.482125
Znrd1	0.735724	0.773403	0.820609	0.675059	0.550875	0.661011
Znrd1as	0.735724	0.773403	0.820609	0.675059	0.550875	0.661011
Zscan29	1.19329	1.18284	1.31643	0.427493	1.04017	1.17709
MEAN	0.709338	0.71254	0.669582	0.631802	0.653007	0.651187	P=0.028 by t test

## Sheet: Supplemental Table S5
Additional file 5: Table S5. Summary of group comparison-related DMEPs
#Column "GeneName" The gene which the peaks overlap its promoter.
#Column "Promoter_Classification" The promoter type decided by the CpG contents in this region.
#Column "Control_Diabetes"..."Diabetes_Control" It represents the number of peaks overlapping the promoter region for the corresponding sample.
#Column "PositiveSampleCount" The number of samples which contain at least a peak overlapping its promoter.
#Column "Chromosome" It tells which chromosome the gene lies in.
#Column "Strand" Strand of the transcript.
#Column "TSS" The start site of the transcript.
#Column "TTS" The termination site of the transcript.
#Column "Accession" RefSeq accession number of the transcript.
#Column "LocusLinkID" The Gene ID in NCBI's Gene Database.
#Column "ProteinID" The Protein ID in NCBI's RefSeq database.
#Column "ProteinName" The Protein Name in NCBI's RefSeq database.
#Column "Description" The corresponding description provided by NCBI's databases.
GeneName	Promoter_Classification	Control_Diabetes	Diabetes_Control	PositiveSampleCount	Chromosome	Strand	TSS	TTS	Accession	LocusLinkID	ProteinID	ProteinName	Description
0610007C21Rik	HCP	1		1	chr5	+	31351012	31356996	NM_027855	381629	NP_082131	apoptosis-related protein 3 isoform 1
0610007P08Rik	HCP	1		1	chr13	+	63916641	63970963	NM_023507	76251	NP_075996	RAD26L hypothetical protein isoform 2
0610007P08Rik	HCP	1		1	chr13	+	63916627	64001609	NM_001013608	76251	NP_001013626	RAD26L hypothetical protein isoform 1
1110008P14Rik	HCP	1		1	chr2	-	32237435	32234620	NM_198001	73737	NP_932118	hypothetical protein LOC73737
1110049F12Rik	HCP	1		1	chr4	-	135543159	135531516	NM_025411	66193	NP_079687	thioredoxin family Trp26
1190002A17Rik	ICP	1		1	chr2	+	28555680	28668685	NM_001033874	68870	NP_001029046	putative adenylate kinase-like protein C9orf98
1300002K09Rik	LCP	1		1	chr4	+	45861818	45899880	NM_028788	74152	NP_083064	hypothetical protein LOC74152
1600029O15Rik	LCP		1	1	chr9	+	58050703	58056615	NR_033522	665268
1700008F21Rik	ICP		1	1	chr8	+	131591033	131707632	NM_029292	75453	NP_083568	hypothetical protein LOC75453 isoform 2
1700008I05Rik	LCP		1	1	chrX	-	132228329	132189236	NM_027952	71841	NP_082228	t-complex 11 protein
1700010I14Rik	ICP	1		1	chr17	+	9181197	9201184	NM_025851	66931	NP_080127	hypothetical protein LOC66931
1700013B16Rik	LCP		1	1	chr13	-	59807558	59801443	NM_028157	72219	NP_082433	hypothetical protein LOC72219
1700020C11Rik	ICP	1		1	chr11	-	3995434	3991483	NM_026443	67900	NP_080719	mitochondrial fission protein MTP18
1700021F07Rik	ICP	1		1	chr2	+	173348092	173354003	NM_028158	72221	NP_082434	hypothetical protein LOC72221
1700026L06Rik	ICP	1		1	chr2	-	28555171	28547599	NM_027283	69987	NP_081559	Rsb-66 protein
1700045I19Rik	ICP	1		1	chrX	-	160199261	160198071	NR_003640	74264
1700084E18Rik	HCP	1		1	chr2	-	30093151	30092717	NR_028299	67350
1700093K21Rik	LCP	1		1	chr11	-	23419942	23416202	NM_001110133	67358	NP_001103603	hypothetical protein LOC67358
1700093K21Rik	LCP	1		1	chr11	-	23419195	23416202	NM_026105	67358	NP_080381	hypothetical protein LOC67358
1700094D03Rik	LCP		1	1	chr3	+	89866717	89872269	NM_028567	73545	NP_082843	hypothetical protein LOC73545
1700108M19Rik	ICP		1	1	chr12	-	36979985	36936149	NM_001177877	71156	NP_001171348	hypothetical protein LOC71156 isoform 2
1700109F18Rik	LCP		1	1	chr2	-	74554187	74548100	NR_027899	73429
1700113H08Rik	LCP	1		1	chr10	+	86520790	86693344	NM_029685	76640	NP_083961	hypothetical protein LOC76640
1700120K04Rik	LCP		1	1	chr7	-	134747959	134747416	NR_027915	68232
2010001M09Rik	ICP	1		1	chr18	-	35809021	35806918	NM_027222	69816	NP_081498	plasma cell-induced resident endoplasmic
2010107H07Rik	HCP	1		1	chr14	-	31942116	31937690	NR_024069	66487
2010320M18Rik	HCP	1		1	chr8	+	73300760	73301505	NR_029440	72093
2210018M11Rik	HCP	1		1	chr7	-	105805079	105739115	NM_172280	233545	NP_758484	protein EMSY
2210021J22Rik	HCP		1	1	chr15	-	85642127	85637401	NM_001164626	72355	NP_001158098	hypothetical protein LOC72355
2310016M24Rik	HCP	1		1	chr15	+	99556048	99558567	NM_183256	66379	NP_899079	hypothetical protein LOC66379
2310030G06Rik	ICP		1	1	chr9	-	50554626	50547795	NM_025865	66952	NP_080141	hypothetical protein LOC66952
2310061C15Rik	HCP	1		1	chr8	-	119445336	119412584	NM_026844	66531	NP_081120	hypothetical protein LOC66531
2410012M07Rik	ICP		1	1	chr9	+	98765185	98766999	NM_028033	71979	NP_082309	proline-rich protein 23
2410137M14Rik	ICP	1		1	chr17	-	37118182	37114645	NM_029747	76797	NP_084023	hypothetical protein LOC76797
2610024G14Rik	HCP	1		1	chr5	-	77739111	77723193	NM_019836	56412	NP_062810	mitochondrial nitric oxide synthase
2610109H07Rik	HCP	1		1	chr4	-	147504807	147472545	NM_027426	70433	NP_081702	draxin precursor
2810006K23Rik	HCP	1		1	chr5	+	124778097	124790130	NM_028310	72650	NP_082586	probable peptide chain release factor C12orf65
2810030E01Rik	ICP		1	1	chr2	-	17970076	17965713	NM_028317	72668	NP_082593	protein DLN-1
2810405F15Rik	ICP	1		1	chr2	-	115901832	115900283	NR_033447	69974
2900010J23Rik	HCP		1	1	chr2	-	32143588	32134335	NM_175190	72931	NP_780399	DNA repair protein Swi5
2900010M23Rik	HCP	1		1	chr17	-	27270836	27259609	NM_026063	67267	NP_080339	hypothetical protein LOC67267
2900053A13Rik	HCP		1	1	chr8	+	3621550	3624235	NM_001195244	554362	NP_001182173	hypothetical protein LOC554362
3200002M19Rik	HCP		1	1	chr7	+	109044928	109048057	NM_027532	75430	NP_081808	hypothetical protein LOC75430
3830408C21Rik	HCP	1		1	chr13	+	107812649	107823598	NR_015471	100040322
4632434I11Rik	HCP		1	1	chr7	-	100022742	100006036	NM_001080995	74041	NP_001074464	nitric oxide-inducible gene protein
4921517L17Rik	HCP	1		1	chr2	+	156138208	156201374	NM_027585	70873	NP_081861	hypothetical protein LOC70873
4930426L09Rik	HCP	1		1	chr2	+	18919945	18921431	NR_024323	74629
4930435E12Rik	LCP		1	1	chr16	-	38828862	38812317	NM_029042	74663	NP_083318	hypothetical protein LOC74663
4930449I24Rik	LCP		1	1	chr5	+	147313974	147316759	NM_026136	67410	NP_080412	hypothetical protein LOC67410
4930503L19Rik	HCP		1	1	chr18	-	70632134	70612793	NM_172967	269033	NP_766555	hypothetical protein LOC269033 precursor
4930504O13Rik	LCP		1	1	chr11	-	58266468	58259644	NM_207527	403200	NP_997410	hypothetical protein LOC403200
4930513N10Rik	HCP		1	1	chr8	+	98330729	98345628	NR_015574	319960
4930528F23Rik	HCP	1		1	chr17	+	24941326	24976732	NM_029197	75178	NP_083473	hypothetical protein LOC75178
4930534B04Rik	ICP	1		1	chr12	-	92622849	92236931	NM_181815	75216	NP_861536	hypothetical protein LOC75216
4930555I21Rik	ICP		1	1	chr4	+	135051901	135093718	NM_030189	78806	NP_084465	hypothetical protein LOC78806
4932416H05Rik	HCP	1		1	chr2	-	129627195	129624104	NR_029452	654409
4933409K07Rik	LCP		1	1	chr4	+	42452732	42476567	NR_033123	108816
4933421O10Rik	HCP	1		1	chr4	-	33118298	33114113	NR_036602	71073
4933439C10Rik	ICP	1		1	chr11	+	59319186	59324569	NR_015585	74476
5330437I02Rik	ICP	1		1	chr18	+	65857921	65911191	NM_177028	319888	NP_796002	acyltransferase 3
6030498E09Rik	ICP	1		1	chrX	+	36125956	36315865	NM_183126	77883	NP_898949	hypothetical protein LOC77883
8430429K09Rik	HCP	1		1	chr11	+	3352439	3379834	NR_028317	71523
9130017N09Rik	LCP	1		1	chr10	+	79283765	79293197	NM_030218	78906	NP_084494	hypothetical protein LOC78906
9130230L23Rik	LCP	1		1	chr5	-	66395524	66379166	NR_027961	231253
9430083A17Rik	HCP	1		1	chr13	-	51196096	51193106	NR_029463	77428
9530059O14Rik	HCP	1		1	chr9	+	122481618	122489765	NR_015610	319626
A4galt	ICP		1	1	chr15	-	83082161	83057151	NM_001170954	239559	NP_001164425	lactosylceramide 4-alpha-galactosyltransferase	The protein encoded by this gene catalyzes the transfer of galactose to lactosylceramide to form globotriaosylceramide, which has been identified as the P(k) antigen of the P blood group system. The encoded protein, which is a type II membrane protein found in the Golgi, is also required for the synthesis of the bacterial verotoxins receptor. Alternative splicing results in multiple transcript va…
A4galt	ICP		1	1	chr15	-	83082204	83057151	NM_001004150	239559	NP_001004150	lactosylceramide 4-alpha-galactosyltransferase	The protein encoded by this gene catalyzes the transfer of galactose to lactosylceramide to form globotriaosylceramide, which has been identified as the P(k) antigen of the P blood group system. The encoded protein, which is a type II membrane protein found in the Golgi, is also required for the synthesis of the bacterial verotoxins receptor. Alternative splicing results in multiple transcript va…
A730018C14Rik	LCP	1		1	chr12	-	113661409	113649233	NR_036459	319590
A730069N07Rik	ICP	1		1	chr8	-	38015490	37998637	NM_178735	244425	NP_848850	hypothetical protein LOC244425
AI314976	HCP	1		1	chr17	+	48549404	48556591	NM_207219	106821	NP_997102	hypothetical protein LOC106821
AI597468	HCP	1		1	chr10	+	84565371	84580492	NM_001013028	103266	NP_001013046	hypothetical protein LOC103266
Aacs	HCP		1	1	chr5	+	125956242	125997773	NM_030210	78894	NP_084486	acetoacetyl-CoA synthetase
Aasdh	HCP	1		1	chr5	-	77334539	77304959	NM_173765	231326	NP_776126	acyl-CoA synthetase family member 4	The gene product is a cytosolic enzyme involved in the production of alpha-aminoadipic acid from alpha-aminoadipic semialdehyde. It is postulated that this enzyme plays a role in lysine metabolism. There is currently debate regarding this enzyme's putative requirement of pyrroloquinoline quinine as an essential cofactor. A related pseudogene has been identified on chromosome 2. [provided by RefSe…
Abca7	ICP	1		1	chr10	+	79460359	79478317	NM_013850	27403	NP_038878	ATP-binding cassette sub-family A member 7	The protein encoded by this gene is a member of the superfamily of ATP-binding cassette (ABC) transporters. ABC proteins transport various molecules across extra- and intracellular membranes. ABC genes are divided into seven distinct subfamilies (ABC1, MDR/TAP, MRP, ALD, OABP, GCN20, White). This protein is a member of the ABC1 subfamily. Members of the ABC1 subfamily comprise the only major ABC …
Abcg1	HCP	1		1	chr17	+	31194638	31254926	NM_009593	11307	NP_033723	ATP-binding cassette sub-family G member 1	The protein encoded by this gene is a member of the superfamily of ATP-binding cassette (ABC) transporters. ABC proteins transport various molecules across extra- and intra-cellular membranes. ABC genes are divided into seven distinct subfamilies (ABC1, MDR/TAP, MRP, ALD, OABP, GCN20, White). This protein is a member of the White subfamily. The human protein is involved in macrophage cholesterol …
Abhd3	HCP	1		1	chr18	-	10706694	10644408	NM_134130	106861	NP_598891	abhydrolase domain-containing protein 3
Abhd5	HCP	1		1	chr9	+	122260733	122290641	NM_026179	67469	NP_080455	1-acylglycerol-3-phosphate O-acyltransferase
Ablim2	HCP	1		1	chr5	+	36100528	36227628	NM_001177700	231148	NP_001171171	actin-binding LIM protein 2 isoform 6
Abo	LCP	1		1	chr2	-	26720499	26698022	NM_030718	80908	NP_109643	histo-blood group ABO system transferase
Acadm	ICP	1		1	chr3	-	153607396	153585322	NM_007382	11364	NP_031408	medium-chain specific acyl-CoA dehydrogenase,
Acap2	HCP	1		1	chr16	-	31201324	31092498	NM_030138	78618	NP_084414	arf-GAP with coiled-coil, ANK repeat and PH
Acap3	HCP	1		1	chr4	+	155265983	155281360	NM_207223	140500	NP_997106	arf-GAP with coiled-coil, ANK repeat and PH
Acat3	ICP	1		1	chr17	-	13133262	13116824	NM_153151	224530	NP_694791	acetyl-Coenzyme A acetyltransferase 3
Acsl3	HCP	1		1	chr1	+	78654399	78704318	NM_001136222	74205	NP_001129694	long-chain-fatty-acid--CoA ligase 3 isoform b
Acsm3	LCP	1		1	chr7	+	126904436	126928405	NM_212442	20216	NP_997607	acyl-coenzyme A synthetase ACSM3, mitochondrial
Actn4	HCP	1		1	chr7	-	29747299	29678272	NM_021895	60595	NP_068695	alpha-actinin-4
Adam33	ICP		1	1	chr2	-	130889550	130876552	NM_001163529	110751	NP_001157001	disintegrin and metalloproteinase
Adam5	ICP		1	1	chr8	-	25934841	25843456	NM_007401	11499	NP_031427	disintegrin and metalloproteinase
Adamts5	HCP	1		1	chr16	-	85901370	85858401	NM_011782	23794	NP_035912	A disintegrin and metalloproteinase with
Adck4	ICP		1	1	chr7	+	28018031	28042968	NM_133770	76889	NP_598531	aarF domain containing kinase 4
Adcy6	LCP		1	1	chr15	-	98438064	98420420	NM_007405	11512	NP_031431	adenylate cyclase type 6
Add1	HCP	1		1	chr5	+	34916362	34974954	NM_013457	11518	NP_038485	alpha-adducin isoform 2
Adrb1	HCP	1		1	chr19	+	56796861	56799352	NM_007419	11554	NP_031445	beta-1 adrenergic receptor
Aff3	LCP		1	1	chr1	-	38721800	38234171	NM_010678	16764	NP_034808	AF4/FMR2 family member 3
Agpat5	HCP	1		1	chr8	+	18846278	18884413	NM_026792	52123	NP_081068	1-acyl-sn-glycerol-3-phosphate acyltransferase
Ahcy	ICP	1		1	chr2	-	154900233	154885047	NM_016661	269378	NP_057870	adenosylhomocysteinase
Ak1	LCP		1	1	chr2	+	32483909	32490578	NM_001198792	11636	NP_001185721	adenylate kinase isoenzyme 1 isoform 2
Akr1d1	LCP		1	1	chr6	+	37480172	37518815	NM_145364	208665	NP_663339	3-oxo-5-beta-steroid 4-dehydrogenase
Aldh18a1	HCP	1		1	chr19	-	40662953	40624746	NM_153554	56454	NP_705782	delta-1-pyrroline-5-carboxylate synthase isoform
Aldh3a2	HCP		1	1	chr11	-	61080629	61058256	NM_007437	11671	NP_031463	fatty aldehyde dehydrogenase
Als2cl	HCP	1		1	chr9	+	110782825	110803034	NM_001146060	235633	NP_001139532	ALS2 C-terminal-like protein
Als2cl	HCP	1		1	chr9	+	110782677	110803034	NM_146228	235633	NP_666340	ALS2 C-terminal-like protein
Alx3	ICP	1		1	chr3	+	107397948	107408687	NM_007441	11694	NP_031467	homeobox protein aristaless-like 3
Amdhd2	ICP		1	1	chr17	-	24300700	24292799	NM_172935	245847	NP_766523	putative N-acetylglucosamine-6-phosphate
Amigo2	HCP	1		1	chr15	-	97077718	97074504	NM_178114	105827	NP_835215	amphoterin-induced protein 2 precursor
Anapc16	HCP		1	1	chr10	-	59465860	59450656	NM_025514	52717	NP_079790	anaphase-promoting complex subunit 16
Ankfn1	LCP		1	1	chr11	-	89399869	89282399	NM_001080933	382543	NP_001074402	ankyrin repeat and fibronectin type-III
Ankmy2	ICP	1		1	chr12	+	36883710	36923878	NM_146033	217473	NP_666145	ankyrin repeat and MYND domain-containing
Ankzf1	HCP		1	1	chr1	+	75188708	75195960	NM_026187	52231	NP_080463	ankyrin repeat and zinc finger domain-containing
Ano10	HCP	1		1	chr9	-	122203492	122084996	NM_133979	102566	NP_598740	anoctamin-10
Anxa11	HCP		1	1	chr14	+	26661640	26706290	NM_013469	11744	NP_038497	annexin A11
Ap1g2	LCP		1	1	chr14	-	55725430	55717686	NM_007455	11766	NP_031481	AP-1 complex subunit gamma-like 2
Ap2m1	HCP		1	1	chr16	+	20535576	20544126	NM_009679	11773	NP_033809	AP-2 complex subunit mu
Ap3s1	HCP		1	1	chr18	+	46901570	46950480	NM_009681	11777	NP_033811	AP-3 complex subunit sigma-1
Apoa2	LCP		1	1	chr1	+	173155184	173156510	NM_013474	11807	NP_038502	apolipoprotein A-II precursor
Appl1	HCP	1		1	chr14	-	27783737	27732173	NM_145221	72993	NP_660256	DCC-interacting protein 13-alpha
Aqr	ICP		1	1	chr2	-	114001075	113926908	NM_009702	11834	NP_033832	intron-binding protein aquarius
Arfgap1	HCP		1	1	chr2	+	180702004	180717229	NM_001177706	228998	NP_001171177	ADP-ribosylation factor GTPase-activating
Arfgap1	HCP		1	1	chr2	+	180701929	180717229	NM_001177710	228998	NP_001171181	ADP-ribosylation factor GTPase-activating
Arfgap2	HCP		1	1	chr2	+	91105271	91117528	NM_023854	77038	NP_076343	ADP-ribosylation factor GTPase-activating	This gene encodes a zinc-finger-containing GTPase-activating protein for ADP ribosylation factor 1 (ARF1), a small GTPase that plays a role in coatomer-mediated vesicular trafficking. This gene product stimulates the hydrolysis of ARF1-bound GTP, which may lead to dissociation of coatomer from Golgi-derived membranes to allow fusion with target membranes. It may regulate the retrograde transport …
Arfrp1	HCP	1		1	chr2	-	181100109	181092394	NM_001165995	76688	NP_001159467	ADP-ribosylation factor-related protein 1	The gene encodes a membrane-associated GTPase that is related to the ADP-ribosylation factor (ARF) and ARF-like (ARL) genes. It plays an essential role in Golgi function controlling recruitment of GRIP domain proteins and ARL1 to the trans-Golgi and trans-Golgi to plasma membrane trafficking of cell surface proteins such as E-cadherin. Deletion of this gene in mice leads to embryonic lethality du…
Arhgap19	HCP	1		1	chr19	-	41876574	41841077	NM_027667	71085	NP_081943	rho GTPase-activating protein 19 isoform 1
Arhgap42	HCP	1		1	chr9	-	9239013	8994952	NM_027823	71544	NP_082099	rho GTPase-activating protein 42
Arhgef3	LCP		1	1	chr14	+	28051224	28217090	NM_027871	71704	NP_082147	rho guanine nucleotide exchange factor 3
Arid3a	HCP	1		1	chr10	+	79389816	79417757	NM_007880	13496	NP_031906	AT-rich interactive domain-containing protein
Arid4b	HCP	1		1	chr13	+	14156058	14291870	NM_198122	94246	NP_937755	AT-rich interactive domain-containing protein 4B
Arih1	HCP	1		1	chr9	-	59334181	59236360	NM_019927	23806	NP_064311	protein ariadne-1 homolog
Arl16	HCP	1		1	chr11	-	120328914	120325639	NM_197995	70317	NP_932112	ADP-ribosylation factor-like 16
Arrdc2	ICP	1		1	chr8	-	73363619	73359036	NM_027560	70807	NP_081836	arrestin domain-containing protein 2
Ascc1	HCP		1	1	chr10	+	59465586	59562734	NM_026937	69090	NP_081213	activating signal cointegrator 1 complex subunit
Aspdh	LCP		1	1	chr7	+	51720804	51723121	NM_026690	68352	NP_080966	putative L-aspartate dehydrogenase
Asph	LCP	1		1	chr4	-	9570864	9548056	NM_133723	65973	NP_598484	aspartyl/asparaginyl beta-hydroxylase isoform 2
Aspscr1	LCP		1	1	chr11	+	120537974	120570760	NM_001164224	68938	NP_001157696	tether containing UBX domain for GLUT4 isoform
Asxl3	HCP		1	1	chr18	+	22503589	22688728	NM_001167777	211961	NP_001161249	putative Polycomb group protein ASXL3
Atad5	ICP	1		1	chr11	+	79902901	79949293	NM_001029856	237877	NP_001025027	ATPase family AAA domain-containing protein 5
Atf5	HCP		1	1	chr7	-	52071028	52067625	NM_030693	107503	NP_109618	cyclic AMP-dependent transcription factor ATF-5
Atg12	HCP		1	1	chr18	-	46901233	46892070	NM_026217	67526	NP_080493	ubiquitin-like protein ATG12
Atg9a	HCP		1	1	chr1	-	75188497	75177439	NM_001003917	245860	NP_001003917	autophagy-related protein 9A
Atp5e	HCP	1		1	chr2	-	174289602	174286575	NM_025983	67126	NP_080259	ATP synthase subunit epsilon, mitochondrial
Atp5o	HCP	1		1	chr16	-	91931875	91925467	NM_138597	28080	NP_613063	ATP synthase subunit O, mitochondrial precursor
Atrnl1	HCP	1		1	chr19	+	57685523	58207830	NM_181415	226255	NP_852080	attractin-like protein 1 precursor
Avpi1	HCP	1		1	chr19	-	42203483	42197764	NM_027106	69534	NP_081382	arginine vasopressin-induced protein 1
B230206H07Rik	LCP		1	1	chr7	-	148551009	148545076	NR_033532	320871
B3gnt1	HCP	1		1	chr19	+	5038825	5041134	NM_175383	108902	NP_780592	N-acetyllactosaminide
B4galnt4	HCP	1		1	chr7	+	148247172	148258018	NM_177897	330671	NP_808565	N-acetyl-beta-glucosaminyl-glycoprotein
BC005537	HCP	1		1	chr13	+	24893525	24904768	NM_024473	79555	NP_077793	hypothetical protein LOC79555
BC016495	HCP		1	1	chr19	+	18706505	18726674	NM_145497	225994	NP_663472	nicotinamide riboside kinase 1
BC018507	HCP	1		1	chr13	-	70776512	70727566	NM_144837	218333	NP_659086	hypothetical protein LOC218333
BC027231	HCP		1	1	chr16	+	44724411	44737243	NM_145972	212547	NP_666084	hypothetical protein LOC212547
BC029214	ICP		1	1	chr2	-	25316614	25315007	NM_153557	227622	NP_705785	hypothetical protein LOC227622
BC048644	HCP	1		1	chr8	+	124431732	124442328	NM_001033485	407789	NP_001028657	hypothetical protein LOC407789
BC053749	HCP	1		1	chr7	-	31337291	31324152	NM_183321	333193	NP_899144	hypothetical protein LOC333193
Bad	HCP	1		1	chr19	+	7016344	7026383	NM_007522	12015	NP_031548	bcl2 antagonist of cell death
Bai1	ICP	1		1	chr15	+	74346625	74419894	NM_174991	107831	NP_778156	brain-specific angiogenesis inhibitor 1
Bai3	HCP	1		1	chr1	-	25886552	25124320	NM_175642	210933	NP_783573	brain-specific angiogenesis inhibitor 3
Baiap3	ICP	1		1	chr17	-	25393309	25379603	NM_001163270	545192	NP_001156742	BAI1-associated protein 3
Bbs1	ICP	1		1	chr19	-	4906627	4886881	NM_001033128	52028	NP_001028300	Bardet-Biedl syndrome 1
Bcl6b	ICP	1		1	chr11	-	70043300	70037628	NM_007528	12029	NP_031554	B-cell CLL/lymphoma 6 member B protein
Bclaf1	HCP	1		1	chr10	+	20032274	20062307	NM_001025393	72567	NP_001020564	bcl-2-associated transcription factor 1 isoform
Bcs1l	ICP	1		1	chr1	+	74634934	74639017	NM_025784	66821	NP_080060	mitochondrial chaperone BCS1
Bdp1	HCP		1	1	chr13	-	100874025	100787948	NM_001081061	544971	NP_001074530	transcription factor TFIIIB component B''
Bfsp1	ICP	1		1	chr2	-	143688909	143652263	NM_009751	12075	NP_033881	filensin
Bicd1	LCP	1		1	chr6	+	149357407	149507379	NM_009753	12121	NP_033883	protein bicaudal D homolog 1 isoform 2
Bik	HCP	1		1	chr15	+	83357291	83375065	NM_007546	12124	NP_031572	bcl-2-interacting killer
Bloc1s1	ICP		1	1	chr10	-	128360580	128356969	NM_015740	14533	NP_056555	biogenesis of lysosome-related organelles
Bmpr2	HCP	1		1	chr1	+	59821480	59927703	NM_007561	12168	NP_031587	bone morphogenetic protein receptor type-2
Boll	HCP	1		1	chr1	-	55419551	55356912	NM_001113367	75388	NP_001106838	protein boule-like isoform 2
Boll	HCP	1		1	chr1	-	55420313	55356912	NM_029267	75388	NP_083543	protein boule-like isoform 1
Bphl	ICP	1		1	chr13	+	34129509	34165943	NM_026512	68021	NP_080788	valacyclovir hydrolase precursor
Bpil3	LCP	1		1	chr2	+	153726123	153738529	NM_199303	228796	NP_955007	bactericidal/permeability-increasing
Brpf3	HCP	1		1	chr17	+	28938070	28975734	NM_001081315	268936	NP_001074784	bromodomain and PHD finger-containing protein 3
Bscl2	LCP		1	1	chr19	+	8913817	8923173	NM_008144	14705	NP_032170	seipin
Btbd2	LCP		1	1	chr10	-	80119816	80105361	NM_145361	208198	NP_663336	BTB (POZ) domain containing 2
Btbd9	HCP	1		1	chr17	-	30713232	30352468	NM_027060	224671	NP_081336	BTB/POZ domain-containing protein 9
Btn3a3	LCP		1	1	chr17	-	34612882	34605986	NM_030746	632126	NP_109671	butyrophilin, subfamily 3, member A3
Btnl6	LCP		1	1	chr17	-	34654297	34644879	NM_030747	624681	NP_109672	butyrophilin-like 6
Bzrap1	LCP	1		1	chr11	+	87574042	87599430	NM_172449	207777	NP_766037	peripheral-type benzodiazepine
C030039L03Rik	HCP	1		1	chr7	+	28459679	28491501	NM_198417	112415	NP_940809	hypothetical protein LOC112415
C130050O18Rik	LCP		1	1	chr5	+	139882340	139892046	NM_177000	319772	NP_795974	hypothetical protein LOC319772
C1qtnf9	LCP	1		1	chr14	+	61386970	61399705	NM_183175	239126	NP_898998	complement C1q tumor necrosis factor-related
C230052I12Rik	ICP	1		1	chr7	-	36181786	36177170	NM_178643	101831	NP_848758	Fanconi anemia-associated protein of 24 kDa
C6	ICP		1	1	chr15	+	4677209	4754045	NM_016704	12274	NP_057913	complement component 6
C630043F03Rik	HCP	1		1	chr4	+	71862277	71864964	NR_027923	68285
Cabp7	HCP	1		1	chr11	-	4646781	4638823	NM_138948	192650	NP_620398	calcium-binding protein 7
Cacna1c	LCP	1		1	chr6	-	119146427	118542313	NM_009781	12288	NP_033911	voltage-dependent L-type calcium channel subunit
Cacng2	HCP	1		1	chr15	-	77949710	77824052	NM_007583	12300	NP_031609	voltage-dependent calcium channel gamma-2
Cacng5	LCP		1	1	chr11	-	107772676	107735918	NM_080644	140723	NP_542375	voltage-dependent calcium channel gamma-5
Calcb	LCP	1		1	chr7	+	121862156	121866879	NM_054084	116903	NP_473425	calcitonin gene-related peptide 2 precursor
Calcoco1	ICP		1	1	chr15	-	102552609	102537207	NM_026192	67488	NP_080468	calcium-binding and coiled-coil
Calcr	ICP	1		1	chr6	-	3713623	3635719	NM_001042725	12311	NP_001036190	calcitonin receptor isoform 1a precursor
Calr	HCP	1		1	chr8	-	87370830	87365986	NM_007591	12317	NP_031617	calreticulin precursor
Camk2b	HCP	1		1	chr11	-	5965751	5869668	NM_001174053	12323	NP_001167524	calcium/calmodulin-dependent protein kinase type
Caml	HCP	1		1	chr13	+	55724365	55733777	NM_007596	12328	NP_031622	calcium signal-modulating cyclophilin ligand
Capn12	LCP	1		1	chr7	+	29666674	29678604	NM_001110807	60594	NP_001104277	calpain-12
Capn6	LCP	1		1	chrX	-	140261955	140236779	NM_007603	12338	NP_031629	calpain-6
Car10	HCP	1		1	chr11	+	92960603	93463065	NM_028296	72605	NP_082572	carbonic anhydrase-related protein 10
Car3	LCP	1		1	chr3	+	14863537	14872373	NM_007606	12350	NP_031632	carbonic anhydrase 3
Carm1	HCP		1	1	chr9	+	21351337	21393909	NM_153141	59035	NP_694781	histone-arginine methyltransferase CARM1 isoform
Cbfa2t3	HCP	1		1	chr8	-	125202075	125149035	NM_177289	12398	NP_796263	protein CBFA2T3 isoform 3
Cbln3	LCP		1	1	chr14	-	56503093	56497756	NM_019820	56410	NP_062794	cerebellin-3 precursor
Cbr3	HCP	1		1	chr16	+	93683463	93691236	NM_173047	109857	NP_766635	carbonyl reductase 3
Cbx4	HCP	1		1	chr11	-	118947551	118938884	NM_007625	12418	NP_031651	E3 SUMO-protein ligase CBX4
Cc2d2a	LCP		1	1	chr5	+	44053684	44132209	NM_172274	231214	NP_758478	coiled-coil and C2 domain-containing protein 2A
Ccdc110	ICP	1		1	chr8	+	47020002	47029499	NM_001033246	212392	NP_001028418	coiled-coil domain-containing protein 110
Ccdc123	ICP	1		1	chr7	+	36182111	36223703	NM_028120	72140	NP_082396	coiled-coil domain-containing protein 123,
Ccdc148	HCP		1	1	chr2	-	58998684	58674108	NM_001001178	227933	NP_001001178	coiled-coil domain-containing protein 148
Ccdc51	ICP		1	1	chr9	+	108985009	108995877	NM_025689	66658	NP_079965	coiled-coil domain-containing protein 51
Ccdc7	ICP		1	1	chr8	-	131589392	131569376	NM_001197041	74703	NP_001183970	coiled-coil domain-containing protein 7 isoform
Ccdc72	ICP		1	1	chr9	-	108984895	108980501	NM_183250	66167	NP_899073	coiled-coil domain-containing protein 72
Ccl8	LCP	1		1	chr11	+	81928686	81930301	NM_021443	20307	NP_067418	C-C motif chemokine 8 precursor
Ccne2	HCP	1		1	chr4	+	11118500	11131829	NM_001037134	12448	NP_001032211	G1/S-specific cyclin-E2 isoform 1
Ccne2	HCP	1		1	chr4	+	11118855	11131926	NM_009830	12448	NP_033960	G1/S-specific cyclin-E2 isoform 2
Ccnf	HCP	1		1	chr17	-	24388354	24360176	NM_007634	12449	NP_031660	cyclin-F
Ccno	HCP	1		1	chr13	+	113778009	113780986	NM_001081062	218630	NP_001074531	cyclin-O
Cd151	ICP	1		1	chr7	+	148653260	148657380	NM_009842	12476	NP_033972	CD151 antigen
Cd164	HCP	1		1	chr10	+	41239305	41250848	NM_016898	53599	NP_058594	sialomucin core protein 24
Cd81	HCP	1		1	chr7	+	150238654	150253835	NM_133655	12520	NP_598416	CD81 antigen
Cdc14b	HCP	1		1	chr13	-	64376296	64293852	NM_172587	218294	NP_766175	dual specificity protein phosphatase CDC14B
Cdh16	LCP		1	1	chr8	-	107148161	107138046	NM_007663	12556	NP_031689	cadherin-16 precursor
Cdk1	HCP	1		1	chr10	-	68815660	68799382	NM_007659	12534	NP_031685	cell division protein kinase 1
Cdk11b	HCP	1		1	chr4	+	154998977	155024041	NM_007661	12537	NP_031687	cell division protein kinase 11
Cdk18	LCP		1	1	chr1	-	134036262	134010123	NM_008795	18557	NP_032821	cell division protein kinase 18
Cdk5r2	HCP	1		1	chr1	+	74901602	74904306	NM_009872	12570	NP_034002	cyclin-dependent kinase 5 activator 2 precursor
Cdk5rap2	HCP		1	1	chr4	-	70071401	69884057	NM_145990	214444	NP_666102	CDK5 regulatory subunit-associated protein 2
Cdkn2aip	HCP	1		1	chr8	-	48799285	48794697	NM_172407	70925	NP_765995	CDKN2A-interacting protein
Cdon	LCP	1		1	chr9	+	35259660	35315237	NM_021339	57810	NP_067314	cell adhesion molecule-related/down-regulated by
Cdr2l	HCP		1	1	chr11	+	115243229	115257446	NM_001080929	237988	NP_001074398	cerebellar degeneration-related protein 2-like
Ceacam10	LCP		1	1	chr7	+	25562222	25569674	NM_007675	26366	NP_031701	carcinoembryonic antigen-related cell adhesion
Cebpb	HCP		1	1	chr2	+	167514414	167515918	NM_009883	12608	NP_034013	CCAAT/enhancer-binding protein beta
Cenpc1	HCP	1		1	chr5	-	86494608	86441049	NM_007683	12617	NP_031709	centromere protein C 1
Cenpn	HCP	1		1	chr8	+	119445639	119465403	NM_028131	72155	NP_082407	centromere protein N
Cenpt	ICP	1		1	chr8	-	108375908	108368577	NM_177150	320394	NP_796124	centromere protein T
Cep57	HCP	1		1	chr9	-	13631537	13612231	NM_026665	74360	NP_080941	centrosomal protein of 57 kDa
Ces2e	LCP		1	1	chr8	+	107450159	107458572	NM_172759	234673	NP_766347	carboxylesterase 5
Cetn2	HCP		1	1	chrX	-	70163683	70158903	NM_019405	26370	NP_062278	centrin-2
Cfi	LCP	1		1	chr3	+	129539656	129578246	NM_007686	12630	NP_031712	complement factor I precursor
Chchd3	HCP		1	1	chr6	-	33010152	32742226	NM_025336	66075	NP_079612	coiled-coil-helix-coiled-coil-helix
Chchd4	HCP	1		1	chr6	-	91423417	91414269	NM_133928	72170	NP_598689	mitochondrial intermembrane space import and
Chdh	HCP	1		1	chr14	+	30822185	30853652	NM_001136240	218865	NP_001129712	choline dehydrogenase, mitochondrial precursor
Chrna10	LCP		1	1	chr7	-	109265227	109259779	NM_001081424	504186	NP_001074893	neuronal acetylcholine receptor subunit
Chrnb1	ICP	1		1	chr11	-	69609439	69597537	NM_009601	11443	NP_033731	acetylcholine receptor subunit beta precursor
Chst11	HCP	1		1	chr10	+	82448241	82658636	NM_021439	58250	NP_067414	carbohydrate sulfotransferase 11
Chst13	ICP	1		1	chr6	-	90275179	90258344	NM_027928	71797	NP_082204	carbohydrate sulfotransferase 13
Ciapin1	HCP	1		1	chr8	-	97362240	97343718	NM_134141	109006	NP_598902	anamorsin
Cklf	ICP		1	1	chr8	+	106774802	106787343	NM_029295	75458	NP_083571	chemokine-like factor isoform 1
Cklf	ICP		1	1	chr8	+	106774831	106788836	NM_001037841	75458	NP_001032930	chemokine-like factor isoform 4
Clasp1	ICP	1		1	chr1	+	120285634	120506039	NM_177548	76707	NP_808216	CLIP-associating protein 1 isoform 2
Clasp2	HCP		1	1	chr9	+	113650590	113828815	NM_001114347	76499	NP_001107819	CLIP-associating protein 2 c
Clca1	LCP		1	1	chr3	-	144423703	144393279	NM_009899	12722	NP_034029	chloride channel calcium activated 1
Cldn20	LCP	1		1	chr17	+	3532553	3533213	NM_001101560	621628	NP_001095030	claudin-20	This gene encodes a member of the claudin family. Claudins are integral membrane proteins and components of tight junction strands. Tight junction strands serve as a physical barrier to prevent solutes and water from passing freely through the paracellular space between epithelial or endothelial cell sheets, and also play critical roles in maintaining cell polarity and signal transductions. The p…
Clic4	HCP	1		1	chr4	-	134828675	134769884	NM_013885	29876	NP_038913	chloride intracellular channel protein 4
Cln3	HCP	1		1	chr7	-	133726750	133714913	NM_009907	12752	NP_034037	battenin
Clpp	HCP		1	1	chr17	+	57129686	57135794	NM_017393	53895	NP_059089	putative ATP-dependent Clp protease proteolytic
Cmpk1	HCP	1		1	chr4	-	114659833	114633217	NM_025647	66588	NP_079923	UMP-CMP kinase
Cnnm1	ICP	1		1	chr19	+	43514925	43571703	NM_031396	83674	NP_113573	metal transporter CNNM1
Cnnm4	HCP	1		1	chr1	+	36528441	36565621	NM_033570	94220	NP_291048	metal transporter CNNM4
Cntln	HCP	1		1	chr4	+	84530230	84604507	NM_177385	338349	NP_796359	centlein isoform 2
Cntn4	ICP		1	1	chr6	+	105627738	106624264	NM_173004	269784	NP_766592	contactin-4 isoform 2
Cobll1	HCP	1		1	chr2	-	65076683	64926395	NM_027225	319876	NP_081501	cordon-bleu protein-like 1 isoform 2
Cog8	HCP	1		1	chr8	-	109580637	109572608	NM_139229	97484	NP_631975	conserved oligomeric Golgi complex subunit 8
Col9a3	HCP		1	1	chr2	+	180332926	180356890	NM_009936	12841	NP_034066	procollagen, type IX, alpha 3
Coq9	HCP	1		1	chr8	+	97362316	97378795	NM_026452	67914	NP_080728	ubiquinone biosynthesis protein COQ9,
Coro2a	LCP	1		1	chr4	-	46579312	46549808	NM_178893	107684	NP_849224	coronin-2A
Cplx2	ICP	1		1	chr13	+	54472712	54485278	NM_009946	12890	NP_034076	complexin-2
Creb3	HCP	1		1	chr4	+	43575505	43579932	NM_013497	12913	NP_038525	cyclic AMP-responsive element-binding protein 3
Creld1	HCP		1	1	chr6	+	113433562	113443332	NM_133930	171508	NP_598691	cysteine-rich with EGF-like domain protein 1
Crhr1	HCP	1		1	chr11	+	103994195	104036832	NM_007762	12921	NP_031788	corticotropin-releasing factor receptor 1
Crkl	HCP	1		1	chr16	+	17452079	17486348	NM_007764	12929	NP_031790	crk-like protein
Cry1	HCP	1		1	chr10	-	84647799	84594444	NM_007771	12952	NP_031797	cryptochrome-1
Crygb	ICP		1	1	chr1	-	65128841	65126800	NM_144761	12965	NP_658906	gamma-crystallin B
Cryzl1	HCP	1		1	chr16	-	91728844	91689702	NM_133679	66609	NP_598440	quinone oxidoreductase-like protein 1
Csnk1a1	HCP		1	1	chr18	+	61715235	61747953	NM_146087	93687	NP_666199	casein kinase I isoform alpha
Ctf1	LCP		1	1	chr7	+	134856249	134861699	NM_007795	13019	NP_031821	cardiotrophin-1
Ctps2	ICP		1	1	chrX	+	159340102	159472473	NR_033143	55936
Ctsf	HCP	1		1	chr19	+	4855128	4860912	NM_019861	56464	NP_063914	cathepsin F precursor
Cttnbp2nl	HCP	1		1	chr3	-	104855871	104804832	NM_001163333	80281	NP_001156805	CTTNBP2 N-terminal-like protein
Cttnbp2nl	ICP	1		1	chr3	-	104856064	104804832	NM_030249	80281	NP_084525	CTTNBP2 N-terminal-like protein
Cuedc1	ICP		1	1	chr11	+	87983066	88007642	NM_001172099	103841	NP_001165570	CUE domain-containing protein 1 isoform 2
Cxcr3	LCP	1		1	chrX	-	98929486	98926874	NM_009910	12766	NP_034040	C-X-C chemokine receptor type 3
Cyb561d2	HCP	1		1	chr9	-	107444196	107441341	NM_019720	56368	NP_062694	cytochrome b561 domain-containing protein 2
Cyc1	HCP		1	1	chr15	+	76173952	76176364	NM_025567	66445	NP_079843	cytochrome c1, heme protein, mitochondrial
Cyp21a1	LCP		1	1	chr17	-	34941371	34938292	NM_009995	13079	NP_034125	steroid 21-hydroxylase
Cyp26b1	LCP		1	1	chr6	-	84543804	84521407	NM_175475	232174	NP_780684	cytochrome P450, family 26, subfamily b,
Cyp26b1	LCP		1	1	chr6	-	84543902	84521407	NM_001177713	232174	NP_001171184	cytochrome P450, family 26, subfamily b,
Cyp2d34	LCP		1	1	chr15	-	82451337	82446394	NM_145474	223706	NP_663449	cytochrome P450, family 2, subfamily d,
Cyp2j11-ps	LCP		1	1	chr4	-	96015371	95961198	NM_001004141	100066	NP_001004141	cytochrome P450, family 2, subfamily j,
Cyp2w1	LCP	1		1	chr5	+	139828570	139832987	NM_001160265	545817	NP_001153737	cytochrome P450, family 2, subfamily w,
Cyp4f14	LCP		1	1	chr17	-	33054023	33042014	NM_022434	64385	NP_071879	leukotriene-B4 omega-hydroxylase 3
Cyp4f39	ICP		1	1	chr17	+	32589667	32630265	NM_177307	320997	NP_796281	cytochrome P450, family 2, subfamily E,
D030025P21Rik	HCP	1		1	chr12	+	86216751	86220705	NR_028577	100303738
D0H4S114	HCP	1		1	chr18	-	33623075	33596672	NM_001109990	27528	NP_001103460	neuronal protein 3.1
D0H4S114	HCP	1		1	chr18	-	33623288	33596672	NM_053078	27528	NP_444308	neuronal protein 3.1
D0H4S114	HCP	1		1	chr18	-	33623401	33596672	NM_001109989	27528	NP_001103459	neuronal protein 3.1
D0H4S114	HCP	1		1	chr18	-	33623683	33596672	NM_001109988	27528	NP_001103458	neuronal protein 3.1
D14Ertd449e	HCP		1	1	chr14	-	26886489	26882536	NM_025311	66039	NP_079587	transmembrane protein C10orf57 homolog isoform
D14Ertd449e	ICP		1	1	chr14	-	26886911	26882536	NM_026679	66039	NP_080955	transmembrane protein C10orf57 homolog isoform
D2hgdh	ICP		1	1	chr1	+	95721816	95748751	NM_178882	98314	NP_849213	D-2-hydroxyglutarate dehydrogenase,
D3Bwg0562e	LCP		1	1	chr3	-	117063794	117022062	NM_177664	229791	NP_808332	lipid phosphate phosphatase-related protein type
D6Ertd474e	LCP	1		1	chr6	+	143194407	143246399	NR_027803	52285
D830031N03Rik	ICP	1		1	chr4	-	123089154	123080843	NM_001167918	442834	NP_001161390	hypothetical protein LOC442834
Dach2	LCP		1	1	chrX	+	110411864	110948700	NM_001142570	93837	NP_001136042	dachshund homolog 2 isoform 1
Dcdc2b	LCP		1	1	chr4	-	129291501	129285574	NM_001195730	667452	NP_001182659	doublecortin domain-containing protein 2B	This gene encodes a member of the doublecortin family. The protein encoded by this gene contains two doublecortin domains. The doublecortin domain has been demonstrated to bind tubulin and enhance microtubule polymerization. [provided by RefSeq]. Sequence Note: The RefSeq transcript and protein were derived from genomic sequence to make the sequence consistent with the reference genome assembly. …
Dcun1d2	HCP	1		1	chr8	-	13288126	13255962	NM_001042649	102323	NP_001036114	DCN1-like protein 2 isoform c
Dda1	HCP	1		1	chr8	+	73993092	74000334	NM_025600	66498	NP_079876	DET1- and DDB1-associated protein 1
Ddi1	LCP	1		1	chr9	-	6266547	6265027	NM_027942	71829	NP_082218	protein DDI1 homolog 1
Ddn	ICP		1	1	chr15	-	98638356	98634212	NM_001013741	13199	NP_001013763	dendrin
Ddo	LCP	1		1	chr10	+	40349816	40369737	NM_027442	70503	NP_081718	D-aspartate oxidase
Ddt	ICP	1		1	chr10	-	75236119	75233977	NM_010027	13202	NP_034157	D-dopachrome decarboxylase
Ddx17	HCP	1		1	chr15	-	79376989	79365090	NM_199079	67040	NP_951061	probable ATP-dependent RNA helicase DDX17	This gene encodes the mouse homolog of human DEAD box polypeptide 17. DEAD box proteins, characterized by the conserved motif Asp-Glu-Ala-Asp (DEAD). RNA helicases of the DEAD-box family are involved in a number of cellular processes involving alteration of RNA secondary structure such as translation initiation, nuclear and mitochondrial splicing, and ribosome and splicesosome assembly. Alternati…
Ddx17	HCP	1		1	chr15	-	79377171	79358125	NM_199080	67040	NP_951062	probable ATP-dependent RNA helicase DDX17	This gene encodes the mouse homolog of human DEAD box polypeptide 17. DEAD box proteins, characterized by the conserved motif Asp-Glu-Ala-Asp (DEAD). RNA helicases of the DEAD-box family are involved in a number of cellular processes involving alteration of RNA secondary structure such as translation initiation, nuclear and mitochondrial splicing, and ribosome and splicesosome assembly. Alternati…
Decr1	ICP	1		1	chr4	-	15872654	15844386	NM_026172	67460	NP_080448	2,4-dienoyl-CoA reductase, mitochondrial
Defb42	LCP	1		1	chr14	+	63665827	63667443	NM_001034910	619548	NP_001030082	beta-defensin 42
Derl2	HCP	1		1	chr11	-	70832765	70820946	NM_033562	116891	NP_291040	derlin-2
Dgkk	HCP	1		1	chrX	+	6356431	6525489	NM_177914	331374	NP_808582	diacylglycerol kinase kappa
Dgkz	HCP		1	1	chr2	-	91803720	91772978	NM_138306	104418	NP_612179	diacylglycerol kinase zeta isoform 2
Dhrs7c	LCP		1	1	chr11	+	67611772	67629504	NM_001013013	68460	NP_001013031	dehydrogenase/reductase SDR family member 7C
Dhx34	HCP		1	1	chr7	-	16807381	16782569	NM_027883	71723	NP_082159	probable ATP-dependent RNA helicase DHX34
Dkc1	ICP	1		1	chrX	+	72341192	72355115	NM_001030307	245474	NP_001025478	H/ACA ribonucleoprotein complex subunit 4
Dkk2	ICP	1		1	chr3	+	131748255	131843268	NM_020265	56811	NP_064661	dickkopf-related protein 2 precursor
Dkk3	ICP	1		1	chr7	-	119302571	119259532	NM_015814	50781	NP_056629	dickkopf-related protein 3 precursor
Dlg3	ICP	1		1	chrX	+	97963065	98013749	NM_016747	53310	NP_058027	disks large homolog 3 isoform 1
Dlg3	ICP	1		1	chrX	+	97963061	98013749	NM_001177778	53310	NP_001171249	disks large homolog 3 isoform 2
Dlk2	ICP		1	1	chr17	+	46434369	46440220	NM_207666	106565	NP_997549	protein delta homolog 2
Dmrta2	HCP	1		1	chr4	+	109650629	109656289	NM_172296	242620	NP_758500	doublesex- and mab-3-related transcription
Dmrtb1	ICP	1		1	chr4	-	107356767	107348894	NM_019872	56296	NP_063925	doublesex- and mab-3-related transcription
Dmxl1	HCP	1		1	chr18	+	49992666	50124739	NM_001081371	240283	NP_001074840	dmX-like protein 1
Dnahc11	ICP	1		1	chr12	-	119437516	119116454	NM_010060	13411	NP_034190	dynein, axonemal, heavy chain 11
Dnajb8	LCP		1	1	chr6	+	88172261	88173250	NM_019964	56691	NP_064348	dnaJ homolog subfamily B member 8
Dnajc16	HCP	1		1	chr4	-	141346559	141317912	NM_172338	214063	NP_758841	dnaJ homolog subfamily C member 16 precursor
Dnajc4	ICP	1		1	chr19	-	7066762	7062400	NM_020566	57431	NP_065591	dnaJ homolog subfamily C member 4
Dnajc6	HCP	1		1	chr4	+	101223198	101315404	NM_001164583	72685	NP_001158055	putative tyrosine-protein phosphatase auxilin
Dnd1	ICP		1	1	chr18	-	36925868	36923324	NM_173383	213236	NP_775559	dead end protein homolog 1
Dnmt3b	HCP	1		1	chr2	+	153475189	153513466	NM_010068	13436	NP_034198	DNA (cytosine-5)-methyltransferase 3B isoform 3
Dock11	ICP		1	1	chrX	+	33428826	33616557	NM_001009947	75974	NP_001009947	dedicator of cytokinesis protein 11
Dock9	LCP	1		1	chr14	-	122097639	121941260	NM_001081039	105445	NP_001074508	dedicator of cytokinesis protein 9 isoform 1
Dok6	HCP	1		1	chr18	-	89938528	89470526	NM_001039173	623279	NP_001034262	docking protein 6
Dpep2	LCP		1	1	chr8	-	108520323	108508956	NM_176913	319446	NP_795887	dipeptidase 2
Dpm2	ICP		1	1	chr2	+	32426377	32429091	NM_010073	13481	NP_034203	dolichol phosphate-mannose biosynthesis
Dpysl2	HCP	1		1	chr14	-	67487437	67421700	NM_009955	12934	NP_034085	dihydropyrimidinase-related protein 2
Dse	ICP	1		1	chr10	-	33927357	33871198	NM_172508	212898	NP_766096	dermatan-sulfate epimerase precursor
Dsp	ICP	1		1	chr13	+	38243162	38290446	NM_023842	109620	NP_076331	desmoplakin
Dzip1l	ICP		1	1	chr9	+	99530013	99569675	NM_028258	72507	NP_082534	zinc finger protein DZIP1L
E130203B14Rik	ICP	1		1	chr14	+	33669941	33752675	NM_178791	320736	NP_848906	hypothetical protein LOC320736
E2f6	HCP	1		1	chr12	+	16817770	16833558	NM_033270	50496	NP_150373	transcription factor E2F6
E4f1	HCP	1		1	chr17	-	24592256	24580723	NM_007893	13560	NP_031919	transcription factor E4F1
Ear5	LCP		1	1	chr14	+	51781934	51782693	NM_019398	54159	NP_062271	eosinophil cationic-type ribonuclease 5
Edc3	HCP	1		1	chr9	+	57556375	57597969	NM_153799	353190	NP_722494	enhancer of mRNA-decapping protein 3
Eef1b2	HCP	1		1	chr1	+	63223404	63227060	NM_018796	55949	NP_061266	elongation factor 1-beta
Efna5	HCP	1		1	chr17	-	63230666	62952305	NM_010109	13640	NP_034239	ephrin-A5 isoform 2
Egln3	ICP	1		1	chr12	-	55304861	55279967	NM_028133	112407	NP_082409	egl nine homolog 3
Egr1	HCP	1		1	chr18	+	35020860	35024610	NM_007913	13653	NP_031939	early growth response protein 1
Eif1b	HCP	1		1	chr9	+	120401723	120404445	NM_026892	68969	NP_081168	eukaryotic translation initiation factor 1b
Eif3f	HCP		1	1	chr7	+	116077928	116085456	NM_025344	66085	NP_079620	eukaryotic translation initiation factor 3
Eif4e	ICP	1		1	chr3	+	138189154	138220563	NM_007917	13684	NP_031943	eukaryotic translation initiation factor 4E
Elf1	HCP	1		1	chr14	+	79881000	79982283	NM_007920	13709	NP_031946	ETS-related transcription factor Elf-1
Eme2	HCP	1		1	chr17	-	25032032	25029096	NM_001163102	193838	NP_001156574	probable crossover junction endonuclease EME2
Emid1	HCP	1		1	chr11	-	5052225	5006268	NM_080595	140703	NP_542162	EMI domain-containing protein 1 precursor
Emilin3	HCP	1		1	chr2	-	160738064	160732173	NM_182840	280635	NP_878260	EMILIN-3
Eml5	HCP	1		1	chr12	-	100139694	100024813	NM_001081191	319670	NP_001074660	echinoderm microtubule-associated protein-like
Enho	HCP		1	1	chr4	-	41587335	41585176	NM_027147	69638	NP_081423	adropin precursor
Enpp6	LCP		1	1	chr8	+	48072278	48180249	NM_177304	320981	NP_796278	ectonucleotide pyrophosphatase/phosphodiesterase
Entpd7	HCP		1	1	chr19	+	43764178	43808343	NM_053103	93685	NP_444333	ectonucleoside triphosphate diphosphohydrolase
Epb4.1l4a	HCP		1	1	chr18	-	34166860	33955980	NM_013512	13824	NP_038540	band 4.1-like protein 4A
Ephx4	HCP	1		1	chr5	+	107832531	107859050	NM_001001804	384214	NP_001001804	epoxide hydrolase 4
Erbb2ip	HCP	1		1	chr13	-	104710594	104608865	NM_021563	59079	NP_067538	protein LAP2 isoform 2
Ergic1	HCP		1	1	chr17	+	26698456	26793878	NM_026170	67458	NP_080446	endoplasmic reticulum-Golgi intermediate
Espnl	LCP	1		1	chr1	+	93218651	93244880	NM_001033292	227357	NP_001028464	espin-like protein
Esr2	ICP	1		1	chr12	-	77278246	77221405	NM_010157	13983	NP_034287	estrogen receptor beta isoform 2
Etfb	HCP		1	1	chr7	+	50699512	50713152	NM_026695	110826	NP_080971	electron transfer flavoprotein subunit beta
Etv4	ICP	1		1	chr11	-	101646624	101631055	NM_008815	18612	NP_032841	ETS translocation variant 4
Evi5l	HCP	1		1	chr8	+	4166566	4193701	NM_001039578	213027	NP_001034667	ecotropic viral integration site 5 like
Evl	LCP	1		1	chr12	+	109873962	109926725	NM_001163396	14026	NP_001156868	ena/VASP-like protein isoform 4
Extl1	LCP		1	1	chr4	-	133928462	133912287	NM_019578	56219	NP_062524	exostosin-like 1
Eya4	HCP	1		1	chr10	-	23069709	22823973	NM_010167	14051	NP_034297	eyes absent homolog 4
Ezh2	HCP	1		1	chr6	-	47545029	47480272	NM_007971	14056	NP_031997	histone-lysine N-methyltransferase EZH2 isoform
Fa2h	HCP	1		1	chr8	-	113917721	113869037	NM_178086	338521	NP_835187	fatty acid 2-hydroxylase
Fabp1	LCP		1	1	chr6	+	71149881	71155017	NM_017399	14080	NP_059095	fatty acid-binding protein, liver
Fabp4	LCP	1		1	chr3	-	10208576	10204342	NM_024406	11770	NP_077717	fatty acid-binding protein, adipocyte
Fadd	HCP	1		1	chr7	-	151768341	151764227	NM_010175	14082	NP_034305	protein FADD
Fam100b	HCP		1	1	chr11	+	116295407	116300391	NM_176902	319370	NP_795876	hypothetical protein LOC319370
Fam113b	HCP	1		1	chr15	+	97077537	97216122	NM_172293	239647	NP_758497	hypothetical protein LOC239647
Fam134c	HCP		1	1	chr11	-	100981157	100957635	NM_028933	67998	NP_083209	hypothetical protein LOC67998 isoform 2
Fam134c	HCP		1	1	chr11	-	100981138	100957829	NM_026501	67998	NP_080777	hypothetical protein LOC67998 isoform 1
Fam135a	HCP	1		1	chr1	-	24107180	24017596	NM_026604	68187	NP_080880	hypothetical protein LOC68187
Fam160b2	ICP		1	1	chr14	-	70999642	70983101	NM_194345	239170	NP_919326	family with sequence similarity 160, member B2
Fam170a	LCP		1	1	chr18	+	50438022	50442673	NM_001004061	225497	NP_001004061	family with sequence similarity 170, member A
Fam19a2	ICP		1	1	chr10	+	122701131	123178035	NM_182807	268354	NP_877959	TAFA2 protein	This gene is a member of the TAFA family which is composed of five highly homologous genes that encode small secreted proteins. These proteins contain conserved cysteine residues at fixed positions, and are distantly related to MIP-1alpha, a member of the CC-chemokine family. The TAFA proteins are predominantly expressed in specific regions of the brain, and are postulated to function as brain-sp…
Fam40b	HCP	1		1	chr6	+	29867012	29909680	NM_177204	320609	NP_796178	hypothetical protein LOC320609 isoform a
Fam64a	HCP		1	1	chr11	+	71856003	71860872	NM_144526	109212	NP_653109	family with sequence similarity 64, member A
Fam76b	HCP	1		1	chr9	+	13632170	13650966	NM_176836	72826	NP_789806	hypothetical protein LOC72826
Fam82b	ICP	1		1	chr4	+	19502213	19534079	NM_025476	66302	NP_079752	regulator of microtubule dynamics protein 1
Fam83g	HCP	1		1	chr11	+	61497911	61523452	NM_178618	69640	NP_848733	hypothetical protein LOC69640
Fastkd5	ICP	1		1	chr2	-	130455763	130439573	NM_198176	380601	NP_937819	FAST kinase domain-containing protein 5
Fbll1	ICP		1	1	chr11	-	35612386	35610881	NM_001004147	237730	NP_001004147	rRNA/tRNA 2'-O-methyltransferase
Fbn1	ICP	1		1	chr2	-	125332174	125126329	NM_007993	14118	NP_032019	fibrillin-1
Fbxl19	ICP	1		1	chr7	+	134890288	134912442	NM_172748	233902	NP_766336	F-box/LRR-repeat protein 19
Fbxo21	HCP	1		1	chr5	+	118426778	118460200	NM_145564	231670	NP_663539	F-box only protein 21
Fbxo47	HCP	1		1	chr11	-	97745468	97715620	NM_001081435	72973	NP_001074904	F-box only protein 47
Fcrla	LCP		1	1	chr1	-	172857714	172847724	NM_145141	98752	NP_660123	Fc receptor-like A isoform 2
Fermt1	ICP		1	1	chr2	-	132771772	132729914	NM_198029	241639	NP_932146	fermitin family homolog 1
Fetub	ICP	1		1	chr16	+	22920294	22939841	NM_001083904	59083	NP_001077373	fetuin-B isoform 2
Fetub	LCP	1		1	chr16	+	22918454	22939841	NM_001083905	59083	NP_001077374	fetuin-B isoform 3
Fgf16	HCP	1		1	chrX	+	102959815	102971871	NM_030614	80903	NP_085117	fibroblast growth factor 16
Fhl4	HCP	1		1	chr10	-	84565240	84559763	NM_010214	14202	NP_034344	four and a half LIM domains 4
Fmo5	ICP	1		1	chr3	+	97432726	97459210	NM_001161763	14263	NP_001155235	dimethylaniline monooxygenase [N-oxide-forming]
Fmo5	ICP	1		1	chr3	+	97432760	97459210	NM_001161765	14263	NP_001155237	dimethylaniline monooxygenase [N-oxide-forming]
Fn3krp	ICP		1	1	chr11	+	121282686	121292082	NM_181420	238024	NP_852085	ketosamine-3-kinase
Fndc3b	HCP	1		1	chr3	-	27609361	27315083	NM_173182	72007	NP_775274	fibronectin type III domain-containing protein
Fosl2	HCP	1		1	chr5	+	32438844	32460212	NM_008037	14284	NP_032063	fos-related antigen 2
Foxl2	HCP	1		1	chr9	+	98856025	98858545	NM_012020	26927	NP_036150	forkhead box protein L2
Foxl2os	HCP	1		1	chr9	-	98855729	98849573	NR_003248	768252
Fscn2	LCP	1		1	chr11	+	120222847	120229487	NM_172802	238021	NP_766390	fascin homolog 2, actin-bundling protein,
Fscn3	LCP		1	1	chr6	+	28377900	28388622	NM_019569	56223	NP_062515	fascin-3
Fstl4	HCP	1		1	chr11	+	52578207	53000849	NM_177059	320027	NP_796033	follistatin-related protein 4 precursor
Fut10	ICP	1		1	chr8	+	32297849	32371955	NM_001012517	171167	NP_001012535	alpha-(1,3)-fucosyltransferase 10 isoform
Fut10	ICP	1		1	chr8	+	32297803	32348266	NM_134161	171167	NP_598922	alpha-(1,3)-fucosyltransferase 10
Fut11	ICP		1	1	chr14	+	21514189	21519419	NM_028428	73068	NP_082704	alpha-(1,3)-fucosyltransferase 11
Fxyd7	ICP	1		1	chr7	-	31836473	31827533	NM_022007	57780	NP_071290	FXYD domain-containing ion transport regulator	This reference sequence was derived from multiple replicate ESTs and validated by similar human genomic sequence. This gene encodes a member of a family of small membrane proteins that share a 35-amino acid signature sequence domain, beginning with the sequence PFXYD and containing 7 invariant and 6 highly conserved amino acids. The approved human gene nomenclature for the family is FXYD-domain c…
Gabarap	ICP		1	1	chr11	+	69804871	69808451	NM_019749	56486	NP_062723	gamma-aminobutyric acid receptor-associated
Gabra1	ICP		1	1	chr11	-	41996432	41944981	NM_010250	14394	NP_034380	gamma-aminobutyric acid receptor subunit alpha-1
Galntl6	ICP		1	1	chr8	-	61390424	60255019	NM_175032	270049	NP_778197	polypeptide
Gatc	HCP		1	1	chr5	-	115791170	115783250	NM_029645	384281	NP_083921	gatC-like protein
Gba2	HCP	1		1	chr4	-	43591736	43579799	NM_172692	230101	NP_766280	non-lysosomal glucosylceramidase
Gclm	HCP		1	1	chr3	+	121948509	121969566	NM_008129	14630	NP_032155	glutamate--cysteine ligase regulatory subunit
Gdpd5	HCP	1		1	chr7	+	106530058	106609494	NM_201352	233552	NP_958740	glycerophosphodiester phosphodiesterase
Ggps1	HCP	1		1	chr13	-	14155668	14144713	NM_010282	14593	NP_034412	geranylgeranyl pyrophosphate synthase
Gins4	HCP		1	1	chr8	-	24348140	24337081	NM_024240	109145	NP_077202	DNA replication complex GINS protein SLD5
Gja5	LCP	1		1	chr3	+	96836338	96857557	NM_008121	14613	NP_032147	gap junction alpha-5 protein
Gja8	LCP		1	1	chr3	-	96729853	96722944	NM_008123	14616	NP_032149	gap junction alpha-8 protein
Gjd3	ICP	1		1	chr11	-	98844330	98843493	NM_178596	353155	NP_848711	gap junction delta-3 protein
Glb1	ICP	1		1	chr9	+	114310236	114383495	NM_009752	12091	NP_033882	beta-galactosidase precursor
Glb1l	HCP	1		1	chr1	-	75207353	75194809	NM_029010	74577	NP_083286	beta-galactosidase-1-like protein precursor
Gli1	ICP	1		1	chr10	-	126778635	126766937	NM_010296	14632	NP_034426	zinc finger protein GLI1
Gls	HCP	1		1	chr1	-	52290076	52242124	NM_001113383	14660	NP_001106854	glutaminase isoform 2
Glt8d1	HCP	1		1	chr14	+	31814578	31825627	NM_001165930	76485	NP_001159402	glycosyltransferase 8 domain-containing protein	This gene encodes a member of the glycosyltransferase family. The encoded protein is a type II transmembrane protein containing a glycosyltransferase 8 domain in the lumenal (C-terminal) portion. The specific function of this protein has not been determined. Two alternatively spliced variants encoding the same isoform have been described. [provided by RefSeq].
Glt8d1	HCP	1		1	chr14	+	31814618	31825627	NM_029626	76485	NP_083902	glycosyltransferase 8 domain-containing protein	This gene encodes a member of the glycosyltransferase family. The encoded protein is a type II transmembrane protein containing a glycosyltransferase 8 domain in the lumenal (C-terminal) portion. The specific function of this protein has not been determined. Two alternatively spliced variants encoding the same isoform have been described. [provided by RefSeq].
Gltp	HCP		1	1	chr5	-	115140944	115119510	NM_019821	56356	NP_062795	glycolipid transfer protein
Gm10638	HCP	1		1	chr8	+	89269597	89270959	NR_027829	666945
Gm10639	LCP		1	1	chr9	+	78137734	78153332	NM_001122660	100042314	NP_001116132	hypothetical protein LOC100042314
Gm10857	LCP		1	1	chr2	+	6053914	6061616	NR_033470	100038358
Gm10857	LCP		1	1	chr2	+	6053928	6061616	NR_033471	100038358
Gm13275	ICP		1	1	chr4	+	88445478	88447034	NM_001085533	545652	NP_001079002	hypothetical protein LOC545652
Gm13277	ICP		1	1	chr4	+	88433880	88435342	NM_001098840	545650	NP_001092310	interferon zeta-like
Gm13278	ICP		1	1	chr4	+	88436798	88438260	NM_001098841	545651	NP_001092311	interferon zeta-like
Gm13285	HCP		1	1	chr4	+	88437453	88438002	NM_001161609	545654	NP_001155081	hypothetical protein LOC545654
Gm13285	HCP		1	1	chr4	+	88449157	88449706	NM_001161609	545654	NP_001155081	hypothetical protein LOC545654
Gm13285	HCP		1	1	chr4	+	88446223	88446772	NM_001161609	545654	NP_001155081	hypothetical protein LOC545654
Gm13285	HCP		1	1	chr4	+	88419897	88420446	NM_001161609	545654	NP_001155081	hypothetical protein LOC545654
Gm13285	HCP		1	1	chr4	+	88422825	88423374	NM_001161609	545654	NP_001155081	hypothetical protein LOC545654
Gm13285	HCP		1	1	chr4	+	88452089	88452638	NM_001161609	545654	NP_001155081	hypothetical protein LOC545654
Gm13285	HCP		1	1	chr4	+	88434535	88435084	NM_001161609	545654	NP_001155081	hypothetical protein LOC545654
Gm13287	HCP		1	1	chr4	+	88449157	88449706	NM_001161610	545655	NP_001155082	hypothetical protein LOC545655
Gm13287	HCP		1	1	chr4	+	88446223	88446772	NM_001161610	545655	NP_001155082	hypothetical protein LOC545655
Gm13308	LCP		1	1	chr4	+	41812375	41813410	NM_001177580	621580	NP_001171051	C-C motif chemokine 27-like
Gm13889	HCP	1		1	chr2	-	93797257	93795966	NM_001145034	620695	NP_001138506	protein Ag2 homolog
Gm14492	LCP	1		1	chr7	-	149692676	149676984	NR_033261	677289
Gm1604b	LCP		1	1	chr17	+	7229891	7291946	NM_001033442	381059	NP_001028614	hypothetical protein LOC381059
Gm16515	HCP	1		1	chr11	-	60727294	60715747	NM_025294	24083	NP_079570	protein GTLF3B
Gm16532	LCP		1	1	chr7	+	6367885	6383797	NM_001134752	100042450	NP_001128224	hypothetical protein LOC100042450
Gm3230	HCP	1		1	chr2	-	19579524	19577432	NR_033642	100041244
Gm3336	LCP		1	1	chr8	+	73242441	73246534	NM_001195253	100041434	NP_001182182	hypothetical protein LOC100041434
Gm4769	LCP		1	1	chr17	-	22302944	22281325	NM_177596	210853	NP_808264	hypothetical protein LOC210853
Gm4871	LCP		1	1	chr5	-	145793633	145790468	NM_001101463	231885	NP_001094933	hypothetical protein LOC231885
Gm4971	LCP		1	1	chr7	-	80831449	80830377	NR_033604	244061
Gm5072	LCP		1	1	chrX	+	88637838	88638873	NM_001114678	278167	NP_001108150	hypothetical protein LOC278167
Gm5126	ICP	1		1	chrX	-	100129562	100127385	NR_026596	331480
Gm5166	LCP		1	1	chrX	+	99986534	99993728	NR_027707	382233
Gm5464	HCP	1		1	chr14	+	67487686	67489842	NM_001034881	432870	NP_001030053	hypothetical protein LOC432870
Gm581	LCP		1	1	chr7	-	52434967	52431718	NM_001195255	210541	NP_001182184	hypothetical protein LOC210541
Gm628	HCP	1		1	chr15	-	73670101	73617365	NM_001033365	268816	NP_001028537	hypothetical protein LOC268816
Gm6583	LCP	1		1	chr5	-	112785053	112782820	NM_001039228	625424	NP_001034317	hypothetical protein LOC625424
Gm6772	LCP	1		1	chr12	+	88075318	88104745	NM_001195767	627607	NP_001182696	hypothetical protein LOC627607
Gm6890	LCP		1	1	chrX	+	71986265	71987527	NM_001099306	628518	NP_001092776	hypothetical protein LOC628518
Gm7104	LCP		1	1	chr12	-	89525514	89521310	NR_033570	633093
Gm7187	HCP	1		1	chr8	+	72178454	72188352	NM_001177527	636741	NP_001170998	zinc finger-like protein
Gm7367	HCP		1	1	chr11	+	116295526	116300345	NR_003376	664849
Gm9047	LCP		1	1	chr6	+	29421436	29423429	NM_001145360	668210	NP_001138832	hypothetical protein LOC668210
Gmppa	ICP	1		1	chr1	+	75432517	75439751	NM_133708	69080	NP_598469	mannose-1-phosphate guanyltransferase alpha
Gna11	HCP	1		1	chr10	-	81007791	80991476	NM_010301	14672	NP_034431	guanine nucleotide-binding protein subunit
Gng3	LCP		1	1	chr19	-	8913736	8911418	NM_010316	14704	NP_034446	guanine nucleotide-binding protein
Gng4	HCP	1		1	chr13	+	13876805	13920162	NM_010317	14706	NP_034447	guanine nucleotide-binding protein
Gng8	ICP		1	1	chr7	+	17477134	17480784	NM_010320	14709	NP_034450	guanine nucleotide-binding protein
Golga2	HCP		1	1	chr2	+	32143772	32163441	NM_001080968	99412	NP_001074437	Golgin subfamily A member 2 isoform b
Golga3	HCP		1	1	chr5	+	110605719	110652174	NM_008146	269682	NP_032172	Golgin subfamily A member 3
Gopc	HCP		1	1	chr10	-	52101881	52056887	NM_053187	94221	NP_444417	Golgi-associated PDZ and coiled-coil
Gpatch2	HCP	1		1	chr1	+	189039389	189175308	NM_026367	67769	NP_080643	G patch domain-containing protein 2
Gpatch4	ICP	1		1	chr3	+	87847029	87859914	NM_001110809	66614	NP_001104279	G patch domain-containing protein 4
Gpc3	HCP		1	1	chrX	-	49967151	49625603	NM_016697	14734	NP_057906	glypican-3 precursor
Gpld1	LCP		1	1	chr13	+	25035020	25083805	NM_008156	14756	NP_032182	phosphatidylinositol-glycan-specific
Gpr135	HCP	1		1	chr12	-	73171978	73170604	NM_181752	238252	NP_861417	probable G-protein coupled receptor 135
Gpr137	HCP	1		1	chr19	-	7015683	7012559	NM_001177360	107173	NP_001170831	integral membrane protein GPR137 isoform 2
Gpr137	ICP	1		1	chr19	-	7016940	7012559	NM_001177361	107173	NP_001170832	integral membrane protein GPR137 isoform 3
Gpr137	HCP	1		1	chr19	-	7015997	7012559	NM_001177362	107173	NP_001170833	integral membrane protein GPR137 isoform 4
Gpr151	LCP		1	1	chr18	-	42739306	42737673	NM_181543	240239	NP_853521	probable G-protein coupled receptor 151 protein
Gpr34	LCP		1	1	chrX	+	13209894	13217984	NM_011823	23890	NP_035953	probable G-protein coupled receptor 34
Gpr37l1	LCP		1	1	chr1	-	137064258	137056826	NM_134438	171469	NP_602320	endothelin B receptor-like protein 2 precursor
Gpr68	LCP		1	1	chr12	-	102137734	102114891	NM_001177674	238377	NP_001171145	ovarian cancer G-protein coupled receptor 1
Gpr83	ICP		1	1	chr9	+	14664697	14673943	NM_010287	14608	NP_034417	probable G-protein coupled receptor 83
Gpx5	LCP		1	1	chr13	-	21384555	21378297	NM_010343	14780	NP_034473	epididymal secretory glutathione peroxidase
Gramd1b	HCP	1		1	chr9	-	40263349	40105491	NM_172768	235283	NP_766356	GRAM domain-containing protein 1B
Grb14	HCP	1		1	chr2	-	64860823	64750539	NM_016719	50915	NP_057928	growth factor receptor-bound protein 14
Grem1	HCP	1		1	chr2	-	113598805	113588831	NM_011824	23892	NP_035954	gremlin-1 precursor
Grhl3	ICP		1	1	chr4	-	135129535	135097802	NM_001013756	230824	NP_001013778	grainyhead-like protein 3 homolog
Grm1	LCP		1	1	chr10	-	10802129	10408554	NM_001114333	14816	NP_001107805	metabotropic glutamate receptor 1 isoform beta
Grm4	LCP	1		1	chr17	-	27640249	27559332	NM_001013385	268934	NP_001013403	metabotropic glutamate receptor 4
Gsc2	HCP	1		1	chr16	-	17915152	17913646	NM_029469	195333	NP_083745	homeobox protein goosecoid-2
Gstm2	LCP		1	1	chr3	-	107789354	107784619	NM_008183	14863	NP_032209	glutathione S-transferase Mu 2
Gstt2	LCP		1	1	chr10	-	75297626	75294589	NM_010361	14872	NP_034491	glutathione S-transferase theta-2
Gzmm	LCP	1		1	chr10	+	79151764	79158005	NM_008504	16904	NP_032530	granzyme M
H2-M11	LCP		1	1	chr17	+	36684019	36686197	NM_177635	224754	NP_808303	histocompatibility 2, M region locus 11
Habp2	LCP		1	1	chr19	+	56362427	56394579	NM_146101	226243	NP_666213	hyaluronan-binding protein 2
Haus3	HCP	1		1	chr5	-	34512073	34496547	NM_146159	231123	NP_666271	HAUS augmin-like complex subunit 3
Hcrtr1	ICP		1	1	chr4	-	129815795	129807460	NM_001163027	230777	NP_001156499	orexin receptor type 1
Hcrtr1	ICP		1	1	chr4	-	129816406	129807460	NM_198959	230777	NP_945197	orexin receptor type 1
Hdac10	ICP	1		1	chr15	-	88959130	88953732	NM_199198	170787	NP_954668	histone deacetylase 10
Hdac7	HCP		1	1	chr15	-	97662102	97623111	NM_019572	56233	NP_062518	histone deacetylase 7
Heatr5a	HCP	1		1	chr12	-	53072308	52976859	NM_177171	320487	NP_796145	HEAT repeat-containing protein 5A
Heatr7a	HCP		1	1	chr15	+	76210942	76283469	NM_175457	223658	NP_780666	HEAT repeat containing 7A isoform 1
Hells	HCP	1		1	chr19	+	39005479	39042767	NM_008234	15201	NP_032260	lymphocyte-specific helicase
Herc6	LCP	1		1	chr6	+	57530985	57615130	NM_025992	67138	NP_080268	hect domain and RLD 5
Hes7	LCP		1	1	chr11	+	68933954	68936761	NM_033041	84653	NP_149030	transcription factor HES-7
Heyl	ICP		1	1	chr4	+	122910798	122927113	NM_013905	56198	NP_038933	hairy/enhancer-of-split related with YRPW
Hgs	HCP	1		1	chr11	+	120328948	120345298	NM_008244	15239	NP_032270	hepatocyte growth factor-regulated tyrosine
Hic1	ICP	1		1	chr11	-	74981654	74978066	NM_001098203	15248	NP_001091673	hypermethylated in cancer 1 protein isoform 2
Hist1h2ag	HCP	1		1	chr13	-	22134818	22134345	NM_178186	319167	NP_835493	histone H2A type 1
Hist1h2ak	HCP	1		1	chr13	-	21845696	21845303	NM_178183	319169	NP_835490	histone H2A type 1-K
Hist1h2bj	HCP	1		1	chr13	+	22135098	22135479	NM_178198	319183	NP_835505	histone H2B type 1-F/J/L
Hist1h2bm	HCP	1		1	chr13	+	21813966	21814347	NM_178200	319186	NP_835507	histone H2B type 1-M
Hist1h2bn	HCP	1		1	chr13	+	21845991	21846372	NM_178201	319187	NP_835508	histone H2B type 1-F/J/L
Hist1h4a	HCP	1		1	chr13	-	23853026	23852714	NM_178192	326619	NP_835499	histone H4
Hist1h4i	ICP	1		1	chr13	-	22133221	22132684	NM_175656	319158	NP_783587	histone H4
Hmx2	HCP	1		1	chr7	+	138697575	138700096	NM_145998	15372	NP_666110	homeobox protein HMX2
Hn1	ICP		1	1	chr11	-	115375684	115358666	NM_008258	15374	NP_032284	hematological and neurological expressed 1
Hoxa10	ICP	1		1	chr6	-	52190853	52181195	NM_001122950	15395	NP_001116422	homeobox protein Hox-A10 isoform b	In vertebrates, the genes encoding the class of transcription factors called homeobox genes are found in clusters named A, B, C, and D on four separate chromosomes. Expression of these proteins is spatially and temporally regulated during embryonic development. This gene is part of a cluster on chromosome 6 and encodes a DNA-binding transcription factor that may regulate gene expression, morphoge…
Hoxa2	ICP		1	1	chr6	-	52114830	52112509	NM_010451	15399	NP_034581	homeobox protein Hox-A2
Hoxd10	HCP		1	1	chr2	+	74530004	74533159	NM_013554	15430	NP_038582	homeobox protein Hox-D10
Hs3st5	ICP		1	1	chr10	+	36226612	36554200	NM_001081208	319415	NP_001074677	heparan sulfate glucosamine 3-O-sulfotransferase
Hs3st6	HCP	1		1	chr17	+	24889947	24895629	NM_001012402	328779	NP_001012402	heparan sulfate glucosamine 3-O-sulfotransferase
Hsd17b1	LCP	1		1	chr11	+	100939724	100941819	NM_010475	15485	NP_034605	estradiol 17-beta-dehydrogenase 1
Hsd17b4	HCP		1	1	chr18	+	50287992	50355920	NM_008292	15488	NP_032318	peroxisomal multifunctional enzyme type 2
Hsd3b3	LCP		1	1	chr3	-	98567051	98545398	NM_001161743	15494	NP_001155215	3 beta-hydroxysteroid dehydrogenase/Delta
Hsh2d	LCP		1	1	chr8	+	74713566	74724857	NM_197944	209488	NP_922935	hematopoietic SH2 domain-containing protein
Hspa13	HCP	1		1	chr16	-	75767063	75755435	NM_030201	110920	NP_084477	heat shock 70 kDa protein 13 precursor
Hspb6	ICP	1		1	chr7	+	31338320	31340458	NM_001012401	243912	NP_001012401	heat shock protein beta-6
Hsph1	HCP	1		1	chr5	-	150438890	150419419	NM_013559	15505	NP_038587	heat shock protein 105 kDa
Htr6	HCP		1	1	chr4	-	138630704	138617323	NM_021358	15565	NP_067333	5-hydroxytryptamine receptor 6
Htra3	LCP	1		1	chr5	-	36022431	36004207	NM_001042615	78558	NP_001036080	probable serine protease HTRA3 isoform b
Id2	ICP	1		1	chr12	-	25780957	25778663	NM_010496	15902	NP_034626	DNA-binding protein inhibitor ID-2
Ier3ip1	HCP		1	1	chr18	+	77168765	77180353	NM_025409	66191	NP_079685	immediate early response 3-interacting protein
Ifrd1	HCP	1		1	chr12	-	40949776	40929715	NM_013562	15982	NP_038590	interferon-related developmental regulator 1
Igf1r	HCP	1		1	chr7	+	75097142	75378553	NM_010513	16001	NP_034643	insulin-like growth factor 1 receptor
Ihh	HCP		1	1	chr1	-	74998225	74991891	NM_010544	16147	NP_034674	indian hedgehog protein
Il17rb	HCP	1		1	chr14	-	30822082	30809353	NM_019583	50905	NP_062529	interleukin-17 receptor B precursor
Il17re	LCP		1	1	chr6	+	113408477	113420745	NM_145826	57890	NP_665825	interleukin-17 receptor E isoform 1
Il17re	LCP		1	1	chr6	+	113408888	113420137	NM_001034029	57890	NP_001029201	interleukin-17 receptor E isoform 2
Il1b	LCP	1		1	chr2	-	129196856	129190315	NM_008361	16176	NP_032387	interleukin-1 beta precursor
Ilk	HCP		1	1	chr7	+	112885103	112891439	NM_001161724	16202	NP_001155196	integrin-linked protein kinase
Ilk	HCP		1	1	chr7	+	112885238	112891439	NM_010562	16202	NP_034692	integrin-linked protein kinase
Ino80b	HCP	1		1	chr6	-	83075023	83071821	NM_023547	70020	NP_076036	INO80 complex subunit B
Insc	ICP	1		1	chr7	+	121889279	121993894	NM_173767	233752	NP_776128	protein inscuteable homolog
Ip6k1	HCP	1		1	chr9	+	107904978	107951113	NM_013785	27399	NP_038813	inositol hexakisphosphate kinase 1
Ipmk	HCP	1		1	chr10	+	70810540	70848633	NM_027184	69718	NP_081460	inositol polyphosphate multikinase
Ipo5	HCP		1	1	chr14	+	121310415	121347266	NM_023579	70572	NP_076068	importin-5
Iqcc	HCP	1		1	chr4	-	129296337	129292860	NM_198026	230767	NP_932143	IQ domain-containing protein C
Iqcf3	LCP		1	1	chr9	-	106463956	106445719	NM_026645	68265	NP_080921	IQ domain-containing protein F3
Islr2	ICP		1	1	chr9	-	58050151	58044103	NM_001161539	320563	NP_001155011	immunoglobulin superfamily containing
Islr2	ICP		1	1	chr9	-	58050092	58044103	NM_177193	320563	NP_796167	immunoglobulin superfamily containing
Islr2	ICP		1	1	chr9	-	58052126	58044103	NM_001161541	320563	NP_001155013	immunoglobulin superfamily containing
Islr2	LCP		1	1	chr9	-	58050341	58044103	NM_001161538	320563	NP_001155010	immunoglobulin superfamily containing
Itga2b	LCP	1		1	chr11	-	102331197	102314610	NM_010575	16399	NP_034705	integrin alpha-IIb
Itgam	LCP		1	1	chr7	+	135206153	135262005	NM_008401	16409	NP_032427	integrin alpha-M isoform 2 precursor
Itgb1	HCP	1		1	chr8	+	131209553	131257479	NM_010578	16412	NP_034708	integrin beta-1 precursor
Itih2	LCP	1		1	chr2	-	10052310	10016217	NM_010582	16425	NP_034712	inter-alpha-trypsin inhibitor heavy chain H2
Itsn1	HCP	1		1	chr16	+	91729615	91832597	NM_001110276	16443	NP_001103746	intersectin-1 isoform 3
Itsn2	HCP	1		1	chr12	+	4599813	4647945	NM_001198969	20403	NP_001185898	intersectin-2 isoform 3
Jmjd8	ICP		1	1	chr17	+	25965987	25968788	NM_028101	72106	NP_082377	jmjC domain-containing protein 8
Josd2	HCP		1	1	chr7	+	51723425	51727021	NM_025368	66124	NP_079644	Josephin-2
Jph3	HCP	1		1	chr8	+	124254462	124314721	NM_020605	57340	NP_065630	junctophilin-3
Kbtbd10	LCP	1		1	chr2	+	69508176	69522296	NM_001081087	228003	NP_001074556	kelch repeat and BTB domain-containing protein
Kbtbd7	HCP	1		1	chr14	+	79826317	79830845	NM_001024135	211255	NP_001019306	kelch repeat and BTB (POZ) domain containing 7
Kcnf1	LCP	1		1	chr12	-	17183694	17178905	NM_201531	382571	NP_963289	potassium voltage-gated channel subfamily F
Kcnip3	LCP		1	1	chr2	-	127347106	127282233	NM_019789	56461	NP_062763	calsenilin isoform a
Kcnj1	LCP		1	1	chr9	+	32201569	32206779	NM_001168354	56379	NP_001161826	ATP-sensitive inward rectifier potassium channel
Kcnk9	HCP	1		1	chr15	-	72376709	72342548	NM_001033876	223604	NP_001029048	potassium channel subfamily K member 9
Kcnmb4	HCP	1		1	chr10	-	115910579	115854923	NM_021452	58802	NP_067427	calcium-activated potassium channel subunit
Kcnq4	HCP	1		1	chr4	-	120419781	120370077	NM_001081142	60613	NP_001074611	potassium voltage-gated channel subfamily KQT
Kctd21	HCP		1	1	chr7	+	104480832	104498726	NM_001039039	622320	NP_001034128	BTB/POZ domain-containing protein KCTD21
Khnyn	ICP		1	1	chr14	+	56503805	56515618	NM_027143	219094	NP_081419	protein KHNYN
Khsrp	HCP	1		1	chr17	-	57170930	57160471	NM_010613	16549	NP_034743	far upstream element-binding protein 2
Kif1b	HCP	1		1	chr4	-	148681807	148607842	NM_008441	16561	NP_032467	kinesin-like protein KIF1B isoform a
Kif2a	HCP	1		1	chr13	-	107812194	107750664	NM_008442	16563	NP_032468	kinesin-like protein KIF2A isoform 1
Klf16	HCP	1		1	chr10	-	80040041	80029865	NM_078477	118445	NP_510962	Krueppel-like factor 16
Klhdc3	HCP	1		1	chr17	-	46817879	46811499	NM_001163729	71765	NP_001157201	kelch domain-containing protein 3
Klhdc9	ICP	1		1	chr1	-	173290929	173288579	NM_001033039	68874	NP_001028211	kelch domain-containing protein 9
Klhl15	HCP	1		1	chrX	+	91480268	91501307	NM_001039060	236904	NP_001034149	kelch-like 15 isoform b
Klhl20	ICP	1		1	chr1	-	163061610	163018508	NM_001039482	226541	NP_001034571	kelch-like protein 20
Klhl30	LCP	1		1	chr1	+	93247649	93258981	NM_027551	70788	NP_081827	kelch-like protein 30
Klhl31	LCP		1	1	chr9	+	77484538	77507929	NM_172925	244923	NP_766513	kelch-like protein 31
Krba1	HCP	1		1	chr6	+	48345584	48369854	NM_133922	77827	NP_598683	protein KRBA1
Krt33b	LCP		1	1	chr11	-	99891182	99884947	NM_013570	16671	NP_038598	keratin, type I cuticular Ha3-II
Krtap10-4	LCP		1	1	chr10	-	77289815	77288913	NM_001135991	100191037	NP_001129463	keratin associated protein 10-4
Krtap22-2	ICP		1	1	chr16	-	89011004	89010624	NM_001191018	68740	NP_001177947	keratin associated protein 22-2
Krtap3-1	LCP		1	1	chr11	-	99427944	99427340	NM_023511	69473	NP_076000	keratin-associated protein 3-1
Krtap5-3	LCP		1	1	chr7	+	149387268	149388920	NM_023860	77215	NP_076349	keratin-associated protein 5-3
LOC100034739	ICP	1		1	chr2	+	17948875	17952204	NR_028378	100034739
LOC547349	LCP		1	1	chr17	+	35402723	35462354	NM_001025208	547349	NP_001020379	hypothetical protein LOC547349
Lactb	HCP		1	1	chr9	-	66823291	66803199	NM_030717	80907	NP_109642	serine beta-lactamase-like protein LACTB,
Lao1	LCP	1		1	chr4	+	118634571	118641515	NM_133892	100470	NP_598653	L-amino acid oxidase 1
Large	HCP	1		1	chr8	-	75876455	75338497	NM_010687	16795	NP_034817	glycosyltransferase-like protein LARGE1
Lat	LCP	1		1	chr7	-	133513048	133507341	NM_010689	16797	NP_034819	linker for activation of T-cells family member
Lca5l	HCP		1	1	chr16	-	96413864	96380012	NM_001001492	385668	NP_001001492	Lebercilin-like protein
Lcn13	LCP	1		1	chr2	+	25555593	25558846	NM_153558	227627	NP_705786	epididymal-specific lipocalin-13 precursor
Lcor	LCP		1	1	chr19	+	41624128	41634271	NM_172154	212391	NP_742166	ligand-dependent corepressor
Lcorl	HCP	1		1	chr5	-	46247791	46121570	NM_172153	209707	NP_742165	ligand-dependent nuclear receptor
Lcorl	HCP	1		1	chr5	-	46248779	46121570	NM_001163073	209707	NP_001156545	ligand-dependent nuclear receptor
Lhb	LCP		1	1	chr7	+	52676315	52677224	NM_008497	16866	NP_032523	lutropin subunit beta precursor
Limk1	HCP	1		1	chr5	-	135164460	135131908	NM_010717	16885	NP_034847	LIM domain kinase 1
Lin28a	LCP	1		1	chr4	-	133574731	133559244	NM_145833	83557	NP_665832	protein lin-28 homolog A
Lin37	ICP		1	1	chr7	-	31344665	31340459	NM_029377	75660	NP_083653	protein lin-37 homolog
Lipg	HCP	1		1	chr18	-	75120917	75098975	NM_010720	16891	NP_034850	endothelial lipase precursor
Lmbr1l	HCP	1		1	chr15	-	98748529	98734351	NM_029098	74775	NP_083374	protein LMBR1L
Lmf1	ICP		1	1	chr17	+	25716118	25799668	NM_029624	76483	NP_083900	lipase maturation factor 1
Lmnb1	HCP		1	1	chr18	+	56867466	56913079	NM_010721	16906	NP_034851	lamin-B1
Lmo2	LCP	1		1	chr2	+	103798151	103822035	NM_001142337	16909	NP_001135809	rhombotin-2 isoform 3
Lnx1	LCP	1		1	chr5	-	75073897	74988471	NM_001159578	16924	NP_001153050	E3 ubiquitin-protein ligase LNX isoform 3
Lpar1	HCP	1		1	chr4	-	58566165	58448123	NM_172989	14745	NP_766577	lysophosphatidic acid receptor 1
Lpar1	ICP	1		1	chr4	-	58566363	58448123	NM_010336	14745	NP_034466	lysophosphatidic acid receptor 1
Lpar2	ICP		1	1	chr8	+	72346463	72355001	NM_020028	53978	NP_064412	lysophosphatidic acid receptor 2
Lrat	HCP	1		1	chr3	-	82707896	82696503	NM_023624	79235	NP_076113	lecithin retinol acyltransferase
Lrp2	HCP	1		1	chr2	-	69424124	69262391	NM_001081088	14725	NP_001074557	low-density lipoprotein receptor-related protein
Lrp3	HCP	1		1	chr7	-	36000364	35985952	NM_001024707	435965	NP_001019878	low density lipoprotein receptor-related protein
Lrrc1	HCP	1		1	chr9	-	77391866	77278629	NM_172528	214345	NP_766116	leucine-rich repeat-containing protein 1 isoform
Lrrc1	HCP	1		1	chr9	-	77392659	77278629	NM_001146048	214345	NP_001139520	leucine-rich repeat-containing protein 1 isoform
Lrrc16b	HCP	1		1	chr14	+	56109929	56127101	NM_001024645	268747	NP_001019816	leucine-rich repeat-containing protein 16B
Lrrc29	HCP	1		1	chr8	-	107850176	107836239	NM_177449	234684	NP_803232	leucine rich repeat containing 29
Lrrc45	HCP	1		1	chr11	+	120575266	120582441	NM_153545	217366	NP_705773	leucine-rich repeat-containing protein 45
Lrrc47	HCP	1		1	chr4	+	153385911	153395621	NM_201226	72946	NP_957678	leucine-rich repeat-containing protein 47
Lrrc52	LCP		1	1	chr1	-	169396911	169375805	NM_001013382	240899	NP_001013400	leucine-rich repeat-containing protein 52
Lrrc8a	HCP	1		1	chr2	+	30093288	30119310	NM_177725	241296	NP_808393	leucine-rich repeat-containing protein 8A
Lrtm1	LCP	1		1	chr14	+	29831393	29846828	NM_176920	319476	NP_795894	leucine-rich repeat and transmembrane
Lsr	ICP	1		1	chr7	-	31758488	31742788	NM_001164185	54135	NP_001157657	lipolysis-stimulated lipoprotein receptor
Lta4h	HCP		1	1	chr10	+	92916140	92947641	NM_008517	16993	NP_032543	leukotriene A-4 hydrolase
Ly6h	ICP	1		1	chr15	-	75397612	75395174	NM_011837	23934	NP_035967	lymphocyte antigen 6H isoform a
Ly6h	HCP	1		1	chr15	-	75397286	75395174	NM_001135688	23934	NP_001129160	lymphocyte antigen 6H isoform b
Ly6h	HCP	1		1	chr15	-	75397078	75395174	NM_001135689	23934	NP_001129161	lymphocyte antigen 6H isoform b
Lyst	HCP	1		1	chr13	+	13682675	13869707	NM_010748	17101	NP_034878	lysosomal-trafficking regulator
Madd	HCP	1		1	chr2	-	91023204	90977516	NM_145527	228355	NP_663502	MAP kinase-activating death domain protein
Mafa	HCP	1		1	chr15	-	75578352	75577272	NM_194350	378435	NP_919331	transcription factor MafA
Magi3	HCP	1		1	chr3	-	104024329	103817187	NM_133853	99470	NP_598614	membrane-associated guanylate kinase, WW and PDZ
Map3k10	HCP	1		1	chr7	-	28459617	28441395	NM_001081292	269881	NP_001074761	mitogen-activated protein kinase kinase kinase
Map3k3	HCP	1		1	chr11	+	105946215	106016748	NM_011947	26406	NP_036077	mitogen-activated protein kinase kinase kinase
Map4k2	HCP	1		1	chr19	+	6341249	6353527	NM_009006	26412	NP_033032	mitogen-activated protein kinase kinase kinase
March6	HCP	1		1	chr15	-	31460792	31385653	NM_172606	223455	NP_766194	E3 ubiquitin-protein ligase MARCH6
Mbnl3	HCP	1		1	chrX	-	48559009	48466670	NM_134163	171170	NP_598924	muscleblind-like protein 3
Mbtd1	HCP	1		1	chr11	+	93747532	93808298	NM_134012	103537	NP_598773	MBT domain-containing protein 1
Mcart6	ICP	1		1	chrX	-	133572841	133515654	NM_001082412	67062	NP_001075881	mitochondrial carrier triple repeat protein 6
Mcf2l	ICP		1	1	chr8	+	12915892	13020509	NM_178076	17207	NP_835177	guanine nucleotide exchange factor DBS isoform
Mcm5	HCP	1		1	chr8	+	77633426	77652338	NM_008566	17218	NP_032592	DNA replication licensing factor MCM5
Mdga2	HCP	1		1	chr12	-	68323536	67567045	NM_207010	320772	NP_996893	MAM domain-containing
Mea1	HCP	1		1	chr17	+	46818085	46820054	NM_010787	17256	NP_034917	male-enhanced antigen 1
Med23	ICP	1		1	chr10	+	24589791	24633335	NM_027347	70208	NP_081623	mediator of RNA polymerase II transcription
Meis3	ICP	1		1	chr7	+	16760728	16771852	NM_008627	17537	NP_032653	homeobox protein Meis3
Mepe	LCP		1	1	chr5	+	104754347	104767630	NM_053172	94111	NP_444402	matrix extracellular phosphoglycoprotein with
Mfhas1	HCP	1		1	chr8	+	36650851	36742503	NM_001081279	52065	NP_001074748	malignant fibrous histiocytoma-amplified
Mfsd6l	ICP	1		1	chr11	+	68369687	68371747	NM_146004	215723	NP_666116	major facilitator superfamily domain-containing
Mir136	LCP		1	1	chr12	+	110833536	110833598	NR_029550	387154			microRNAs (miRNAs) are short (20-24 nt) non-coding RNAs that are involved in post-transcriptional regulation of gene expression in multicellular organisms by affecting both the stability and translation of mRNAs. miRNAs are transcribed by RNA polymerase II as part of capped and polyadenylated primary transcripts (pri-miRNAs) that can be either protein-coding or non-coding. The primary transcript …
[truncated: 549 more rows]

## Sheet: Supplemental Table S6
Additional file 5: Table S6. Sox9 binding peak signal by ChIP-seq
Sample	Chromosome	Peak Start	Peak End	Peak Length	P value(-10*log10)	Fold_enrichment	Function	Gene	Annotation
C	chr1	6588393	6588596	204	141.55	457.47	intronic	St18	suppression of tumorigenicity 18 protein
C	chr1	6722164	6722420	257	114.95	457.47	intronic	St18	suppression of tumorigenicity 18 protein
[truncated: 2,298 more rows]
